# Supplementary material for: Tris[2-(2H-indazol-2-yl)eth­yl]amine
Source: Acta Crystallogr Sect E Struct Rep Online. 2012 May 26;68(Pt 6):o1879–80. doi: 10.1107/S1600536812022027 (PMC3379441; doi:10.1107/S1600536812022027)
Supplement: Supplementary file 1 [file e-68-o1879-sup1.cif]

##############################################################################
#                                                                            #
# This CIF contains the data in a paper accepted for publication in          #
# Acta Crystallographica Section E. It conforms to the requirements of       #
# Notes for Authors for Acta Crystallographica Section E, and has been       #
# peer reviewed under the auspices of the IUCr Commission on Journals.       #
#                                                                            #
# Full details of the Crystallographic Information File format               #
# are given in the paper "The Crystallographic Information File (CIF):       #
# a New Standard Archive File for Crystallography" by S. R. Hall, F. H.      #
# Allen and I. D. Brown [Acta Cryst. (1991), A47, 655-685].                  #
#                                                                            #
# The current version of the core CIF dictionary is obtainable from          #
# ftp://ftp.iucr.org/pub/cif_core.dic.                                       #
#                                                                            #
# Software is freely available for graphical display of the structure(s)     #
# in this CIF. For information consult the CIF software page                 #
# http://www.iucr.org/resources/cif/software.                                #
#                                                                            #
# This file may be used for bona fide research purposes within the           #
# scientific community so long as proper attribution is given to the journal # 
# article from which it was obtained.                                        #
#                                                                            #
##############################################################################
data_I
_audit_creation_method     SHELXTL97
_chemical_name_systematic
;
Tris[2-(2<i>H</i>-indazol-2-yl)ethyl]amine
;
_chemical_name_common     ?
_chemical_formula_moiety     'C27 H27 N7'
_chemical_formula_sum     'C27 H27 N7'
_chemical_formula_iupac     'C27 H27 N7'
_chemical_formula_weight     449.56
_chemical_melting_point     445
_symmetry_cell_setting     trigonal
_symmetry_space_group_name_H-M     'R -3'
_symmetry_space_group_name_Hall     '-R 3'
loop_
    _symmetry_equiv_pos_as_xyz
    'x, y, z'
    '-y, x-y, z'
    '-x+y, -x, z'
    'x+2/3, y+1/3, z+1/3'
    '-y+2/3, x-y+1/3, z+1/3'
    '-x+y+2/3, -x+1/3, z+1/3'
    'x+1/3, y+2/3, z+2/3'
    '-y+1/3, x-y+2/3, z+2/3'
    '-x+y+1/3, -x+2/3, z+2/3'
    '-x, -y, -z'
    'y, -x+y, -z'
    'x-y, x, -z'
    '-x+2/3, -y+1/3, -z+1/3'
    'y+2/3, -x+y+1/3, -z+1/3'
    'x-y+2/3, x+1/3, -z+1/3'
    '-x+1/3, -y+2/3, -z+2/3'
    'y+1/3, -x+y+2/3, -z+2/3'
    'x-y+1/3, x+2/3, -z+2/3'
_cell_length_a     13.7314(15)
_cell_length_b     13.7314(15)
_cell_length_c     22.235(3)
_cell_angle_alpha     90.00
_cell_angle_beta     90.00
_cell_angle_gamma     120.00
_cell_volume     3630.8(8)
_cell_formula_units_Z     6
_cell_measurement_reflns_used     1214
_cell_measurement_theta_min     3.5398
_cell_measurement_theta_max     29.5392
_cell_measurement_temperature     130(2)
_exptl_crystal_description     Plate
_exptl_crystal_colour     Orange
_exptl_crystal_size_max     0.40
_exptl_crystal_size_mid     0.20
_exptl_crystal_size_min     0.20
_exptl_crystal_density_diffrn     1.234
_exptl_crystal_density_meas     ?
_exptl_crystal_density_method     'not measured'
_exptl_crystal_F_000     1428
_exptl_absorpt_coefficient_mu     0.077
_exptl_absorpt_correction_type     multi-scan
_exptl_absorpt_process_details
;
[CrysAlis PRO (Oxford Diffraction, 2009); based on expressions derived
by
Clark & Reid (1995)]
;
_exptl_absorpt_correction_T_min     0.50921
_exptl_absorpt_correction_T_max     1.00000
_exptl_special_details     ?
_diffrn_ambient_temperature     130(2)
_diffrn_radiation_type     MoK\a
_diffrn_radiation_wavelength     0.71073
_diffrn_radiation_source     'Enhance (Mo) X-ray Source'
_diffrn_radiation_monochromator     graphite
_diffrn_measurement_device_type     'Oxford Diffraction Xcalibur Atlas Gemini'
_diffrn_measurement_method     '\w scans'
_diffrn_detector_area_resol_mean     10.4685
_diffrn_reflns_number     2900
_diffrn_reflns_av_R_equivalents     0.0350
_diffrn_reflns_av_sigmaI/netI     0.0415
_diffrn_reflns_theta_min     3.55
_diffrn_reflns_theta_max     25.27
_diffrn_reflns_theta_full     25.27
_diffrn_measured_fraction_theta_max     0.951
_diffrn_measured_fraction_theta_full     0.951
_diffrn_reflns_limit_h_min     -16
_diffrn_reflns_limit_h_max     11
_diffrn_reflns_limit_k_min     -11
_diffrn_reflns_limit_k_max     16
_diffrn_reflns_limit_l_min     -18
_diffrn_reflns_limit_l_max     26
_diffrn_standards_number     ?
_diffrn_standards_interval_count     ?
_diffrn_standards_interval_time     ?
_diffrn_standards_decay_%     0
_refine_special_details     ?
_reflns_number_total     1404
_reflns_number_gt     852
_reflns_threshold_expression     I>2\s(I)
_refine_ls_structure_factor_coef     Fsqd
_refine_ls_matrix_type     full
_refine_ls_R_factor_all     0.0778
_refine_ls_R_factor_gt     0.0446
_refine_ls_wR_factor_gt     0.1174
_refine_ls_wR_factor_ref     0.1312
_refine_ls_goodness_of_fit_ref     0.959
_refine_ls_restrained_S_all     0.959
_refine_ls_number_reflns     1404
_refine_ls_number_parameters     103
_refine_ls_number_restraints     0
_refine_ls_number_constraints     0
_refine_ls_hydrogen_treatment     constr
_refine_ls_weighting_scheme     calc
_refine_ls_weighting_details
                 'calc w=1/[\s^2^(Fo^2^)+(0.0792P)^2^] where P=(Fo^2^+2Fc^2^)/3'
_atom_sites_solution_hydrogens     geom
_atom_sites_solution_primary     direct
_atom_sites_solution_secondary     difmap
_refine_ls_shift/su_max     0.000
_refine_ls_shift/su_mean     0.000
_refine_diff_density_max     0.119
_refine_diff_density_min     -0.145
_refine_ls_extinction_method     none
_refine_ls_extinction_coef     ?
loop_
    _atom_type_symbol
    _atom_type_description
    _atom_type_scat_dispersion_real
    _atom_type_scat_dispersion_imag
    _atom_type_scat_source
    'C' 'C' 0.0033 0.0016
                         'International Tables Vol C Tables 4.2.6.8 and 6.1.1.4'
    'H' 'H' 0.0000 0.0000
                         'International Tables Vol C Tables 4.2.6.8 and 6.1.1.4'
    'N' 'N' 0.0061 0.0033
                         'International Tables Vol C Tables 4.2.6.8 and 6.1.1.4'
_computing_data_collection     'CrysAlis CCD (Oxford Diffraction, 2009)'
_computing_cell_refinement     'CrysAlis RED (Oxford Diffraction, 2009)'
_computing_data_reduction     'CrysAlis RED (Oxford Diffraction, 2009)'
_computing_structure_solution     'SHELXS97 (Sheldrick, 2008)'
_computing_structure_refinement     'SHELXL97 (Sheldrick, 2008)'
_computing_molecular_graphics     'SHELXTL (Sheldrick, 2008)'
_computing_publication_material     'SHELXTL (Sheldrick, 2008)'
loop_
    _atom_site_type_symbol
    _atom_site_label
    _atom_site_fract_x
    _atom_site_fract_y
    _atom_site_fract_z
    _atom_site_U_iso_or_equiv
    _atom_site_adp_type
    _atom_site_calc_flag
    _atom_site_refinement_flags
    _atom_site_occupancy
    _atom_site_symmetry_multiplicity
    _atom_site_disorder_assembly
    _atom_site_disorder_group
    N N1 0.06603(12) 0.53619(12) 0.91972(8) 0.0708(5) Uani d . 1 1 . .
    N N2 0.14166(12) 0.50358(11) 0.93250(7) 0.0667(5) Uani d . 1 1 . .
    N N3 0.3333 0.6667 1.01076(10) 0.0624(7) Uani d S 1 3 . .
    C C1 0.19002(14) 0.48969(15) 0.88423(10) 0.0724(6) Uani d . 1 1 . .
    H H1A 0.2435 0.4671 0.8839 0.087 Uiso calc R 1 1 . .
    C C2 0.16242(17) 0.51736(19) 0.77209(10) 0.0881(7) Uani d . 1 1 . .
    H H2A 0.2129 0.4981 0.7558 0.106 Uiso calc R 1 1 . .
    C C3 0.1031(2) 0.54814(19) 0.73614(11) 0.0956(8) Uani d . 1 1 . .
    H H3A 0.1128 0.5501 0.6947 0.115 Uiso calc R 1 1 . .
    C C4 0.0267(2) 0.57740(17) 0.76090(12) 0.0932(8) Uani d . 1 1 . .
    H H4A -0.0127 0.5990 0.7353 0.112 Uiso calc R 1 1 . .
    C C5 0.00892(17) 0.57496(15) 0.82125(12) 0.0822(6) Uani d . 1 1 . .
    H H5A -0.0423 0.5938 0.8369 0.099 Uiso calc R 1 1 . .
    C C6 0.06970(13) 0.54348(13) 0.85902(10) 0.0625(5) Uani d . 1 1 . .
    C C7 0.14644(13) 0.51492(14) 0.83448(9) 0.0647(5) Uani d . 1 1 . .
    C C8 0.15877(17) 0.48420(16) 0.99499(9) 0.0802(6) Uani d . 1 1 . .
    H H8A 0.2021 0.4460 0.9963 0.096 Uiso calc R 1 1 . .
    H H8B 0.0863 0.4351 1.0133 0.096 Uiso calc R 1 1 . .
    C C9 0.21862(15) 0.59058(16) 1.03092(8) 0.0771(6) Uani d . 1 1 . .
    H H9A 0.1761 0.6295 1.0287 0.093 Uiso calc R 1 1 . .
    H H9B 0.2206 0.5714 1.0727 0.093 Uiso calc R 1 1 . .
loop_
    _atom_site_aniso_label
    _atom_site_aniso_U_11
    _atom_site_aniso_U_22
    _atom_site_aniso_U_33
    _atom_site_aniso_U_12
    _atom_site_aniso_U_13
    _atom_site_aniso_U_23
    N1 0.0597(10) 0.0648(9) 0.0921(13) 0.0343(8) 0.0033(8) 0.0052(8)
    N2 0.0544(9) 0.0587(9) 0.0845(12) 0.0265(7) -0.0009(8) 0.0072(7)
    N3 0.0626(10) 0.0626(10) 0.0621(16) 0.0313(5) 0.000 0.000
    C1 0.0472(10) 0.0709(12) 0.0993(16) 0.0298(9) 0.0048(10) 0.0007(10)
    C2 0.0654(13) 0.0928(16) 0.0912(17) 0.0283(11) -0.0011(11) -0.0138(12)
    C3 0.0872(16) 0.0865(16) 0.0829(17) 0.0209(13) -0.0145(13) -0.0056(12)
    C4 0.0903(16) 0.0622(13) 0.110(2) 0.0255(12) -0.0399(14) -0.0024(12)
    C5 0.0740(13) 0.0594(12) 0.1138(19) 0.0338(10) -0.0214(12) -0.0076(11)
    C6 0.0464(10) 0.0429(9) 0.0907(15) 0.0168(8) -0.0048(9) 0.0011(8)
    C7 0.0417(9) 0.0580(11) 0.0835(14) 0.0168(8) -0.0031(9) -0.0060(9)
    C8 0.0712(13) 0.0675(13) 0.0906(15) 0.0262(10) -0.0005(10) 0.0155(10)
    C9 0.0736(13) 0.0812(14) 0.0715(14) 0.0349(11) 0.0126(10) 0.0132(10)
_geom_special_details     ?
loop_
    _geom_bond_atom_site_label_1
    _geom_bond_atom_site_label_2
    _geom_bond_site_symmetry_2
    _geom_bond_distance
    _geom_bond_publ_flag
    N1 N2 . 1.351(2) ?
    N1 C6 . 1.353(2) ?
    N2 C1 . 1.325(2) ?
    N2 C8 . 1.456(2) ?
    N3 C9 3_565 1.4588(19) ?
    N3 C9 . 1.4588(19) ?
    N3 C9 2_665 1.4588(19) ?
    C1 C7 . 1.382(3) ?
    C1 H1A . 0.9300 ?
    C2 C3 . 1.351(3) ?
    C2 C7 . 1.402(3) ?
    C2 H2A . 0.9300 ?
    C3 C4 . 1.410(3) ?
    C3 H3A . 0.9300 ?
    C4 C5 . 1.361(3) ?
    C4 H4A . 0.9300 ?
    C5 C6 . 1.396(3) ?
    C5 H5A . 0.9300 ?
    C6 C7 . 1.405(2) ?
    C8 C9 . 1.499(3) ?
    C8 H8A . 0.9700 ?
    C8 H8B . 0.9700 ?
    C9 H9A . 0.9700 ?
    C9 H9B . 0.9700 ?
loop_
    _geom_angle_atom_site_label_1
    _geom_angle_atom_site_label_2
    _geom_angle_atom_site_label_3
    _geom_angle_site_symmetry_1
    _geom_angle_site_symmetry_3
    _geom_angle
    _geom_angle_publ_flag
    N2 N1 C6 . . 103.18(13) ?
    C1 N2 N1 . . 113.64(15) ?
    C1 N2 C8 . . 127.49(17) ?
    N1 N2 C8 . . 118.84(15) ?
    C9 N3 C9 3_565 . 110.99(10) ?
    C9 N3 C9 3_565 2_665 110.99(11) ?
    C9 N3 C9 . 2_665 110.99(11) ?
    N2 C1 C7 . . 107.54(17) ?
    N2 C1 H1A . . 126.2 ?
    C7 C1 H1A . . 126.2 ?
    C3 C2 C7 . . 118.8(2) ?
    C3 C2 H2A . . 120.6 ?
    C7 C2 H2A . . 120.6 ?
    C2 C3 C4 . . 120.6(2) ?
    C2 C3 H3A . . 119.7 ?
    C4 C3 H3A . . 119.7 ?
    C5 C4 C3 . . 121.9(2) ?
    C5 C4 H4A . . 119.1 ?
    C3 C4 H4A . . 119.1 ?
    C4 C5 C6 . . 118.2(2) ?
    C4 C5 H5A . . 120.9 ?
    C6 C5 H5A . . 120.9 ?
    N1 C6 C5 . . 128.11(18) ?
    N1 C6 C7 . . 111.85(16) ?
    C5 C6 C7 . . 120.0(2) ?
    C1 C7 C2 . . 135.71(19) ?
    C1 C7 C6 . . 103.79(18) ?
    C2 C7 C6 . . 120.51(18) ?
    N2 C8 C9 . . 112.99(15) ?
    N2 C8 H8A . . 109.0 ?
    C9 C8 H8A . . 109.0 ?
    N2 C8 H8B . . 109.0 ?
    C9 C8 H8B . . 109.0 ?
    H8A C8 H8B . . 107.8 ?
    N3 C9 C8 . . 113.80(16) ?
    N3 C9 H9A . . 108.8 ?
    C8 C9 H9A . . 108.8 ?
    N3 C9 H9B . . 108.8 ?
    C8 C9 H9B . . 108.8 ?
    H9A C9 H9B . . 107.7 ?
loop_
    _geom_torsion_atom_site_label_1
    _geom_torsion_atom_site_label_2
    _geom_torsion_atom_site_label_3
    _geom_torsion_atom_site_label_4
    _geom_torsion_site_symmetry_1
    _geom_torsion_site_symmetry_2
    _geom_torsion_site_symmetry_3
    _geom_torsion_site_symmetry_4
    _geom_torsion
    _geom_torsion_publ_flag
    C6 N1 N2 C1 . . . . -0.53(18) ?
    C6 N1 N2 C8 . . . . -178.56(14) ?
    N1 N2 C1 C7 . . . . 0.49(19) ?
    C8 N2 C1 C7 . . . . 178.32(15) ?
    C7 C2 C3 C4 . . . . 0.1(3) ?
    C2 C3 C4 C5 . . . . -0.6(3) ?
    C3 C4 C5 C6 . . . . 0.7(3) ?
    N2 N1 C6 C5 . . . . -179.36(16) ?
    N2 N1 C6 C7 . . . . 0.37(18) ?
    C4 C5 C6 N1 . . . . 179.45(17) ?
    C4 C5 C6 C7 . . . . -0.3(2) ?
    N2 C1 C7 C2 . . . . 179.62(19) ?
    N2 C1 C7 C6 . . . . -0.23(18) ?
    C3 C2 C7 C1 . . . . -179.5(2) ?
    C3 C2 C7 C6 . . . . 0.3(3) ?
    N1 C6 C7 C1 . . . . -0.10(18) ?
    C5 C6 C7 C1 . . . . 179.66(15) ?
    N1 C6 C7 C2 . . . . -179.97(14) ?
    C5 C6 C7 C2 . . . . -0.2(2) ?
    C1 N2 C8 C9 . . . . 111.2(2) ?
    N1 N2 C8 C9 . . . . -71.1(2) ?
    C9 N3 C9 C8 3_565 . . . 159.04(17) ?
    C9 N3 C9 C8 2_665 . . . -77.0(3) ?
    N2 C8 C9 N3 . . . . -64.2(2) ?
_iucr_refine_instructions_details
;
TITL 2HINDT in R-3
CELL 0.71073  13.7314  13.7314  22.2353  90.000  90.000 120.000
ZERR    6.00   0.0015   0.0015   0.0034   0.000   0.000   0.000
LATT  3
SYMM -Y, X-Y, Z
SYMM -X+Y, -X, Z
SFAC C H N
UNIT 162 162 42
L.S. 20
SHEL 100 .83
BOND $H
ACTA
CONF
HTAB
FMAP 2
PLAN 10
WGHT    0.079200
FVAR       0.08621
N1    3    0.066032    0.536191    0.919724    11.00000    0.05968    0.06478 =
         0.09207    0.00522    0.00330    0.03427
N2    3    0.141660    0.503575    0.932497    11.00000    0.05443    0.05873 =
         0.08447    0.00724   -0.00087    0.02654
N3    3    0.333333    0.666667    1.010756    10.33333    0.06258    0.06258 =
         0.06211    0.00000    0.00000    0.03129
C1    1    0.190016    0.489693    0.884227    11.00000    0.04720    0.07087 =
         0.09932    0.00068    0.00478    0.02976
AFIX  43
H1A   2    0.243543    0.467081    0.883895    11.00000   -1.20000
AFIX   0
C2    1    0.162423    0.517364    0.772092    11.00000    0.06536    0.09280 =
         0.09125   -0.01380   -0.00106    0.02832
AFIX  43
H2A   2    0.212909    0.498142    0.755772    11.00000   -1.20000
AFIX   0
C3    1    0.103149    0.548142    0.736138    11.00000    0.08721    0.08654 =
         0.08288   -0.00563   -0.01452    0.02091
AFIX  43
H3A   2    0.112844    0.550055    0.694675    11.00000   -1.20000
AFIX   0
C4    1    0.026704    0.577400    0.760897    11.00000    0.09035    0.06217 =
         0.11033   -0.00237   -0.03993    0.02546
AFIX  43
H4A   2   -0.012681    0.598971    0.735278    11.00000   -1.20000
AFIX   0
C5    1    0.008923    0.574964    0.821250    11.00000    0.07395    0.05935 =
         0.11379   -0.00763   -0.02144    0.03379
AFIX  43
H5A   2   -0.042335    0.593765    0.836902    11.00000   -1.20000
AFIX   0
C6    1    0.069703    0.543482    0.859017    11.00000    0.04641    0.04294 =
         0.09071    0.00107   -0.00476    0.01682
C7    1    0.146441    0.514923    0.834479    11.00000    0.04165    0.05804 =
         0.08349   -0.00602   -0.00314    0.01676
C8    1    0.158773    0.484196    0.994992    11.00000    0.07115    0.06750 =
         0.09064    0.01550   -0.00054    0.02616
AFIX  23
H8A   2    0.202091    0.446035    0.996271    11.00000   -1.20000
H8B   2    0.086281    0.435079    1.013345    11.00000   -1.20000
AFIX   0
C9    1    0.218624    0.590584    1.030923    11.00000    0.07362    0.08118 =
         0.07149    0.01316    0.01260    0.03491
AFIX  23
H9A   2    0.176077    0.629477    1.028741    11.00000   -1.20000
H9B   2    0.220595    0.571410    1.072720    11.00000   -1.20000
HKLF 4
REM  2HINDT in R-3
REM R1 =  0.0446 for    852 Fo > 4sig(Fo)  and  0.0778 for all   1404 data
REM    103 parameters refined using      0 restraints
END
WGHT      0.0795      0.0000
REM Highest difference peak  0.119,  deepest hole -0.145,  1-sigma level  0.030
Q1    1  -0.0219  0.4608  0.9081  11.00000  0.05    0.12
Q2    1   0.2264  0.4210  0.9103  11.00000  0.05    0.11
Q3    1   0.0499  0.6668  0.9029  11.00000  0.05    0.11
Q4    1   0.2665  0.4847  0.9146  11.00000  0.05    0.10
Q5    1   0.3333  0.6667  0.9605  10.33333  0.05    0.09
Q6    1   0.0421  0.5596  0.9672  11.00000  0.05    0.09
Q7    1   0.1331  0.6461  0.9490  11.00000  0.05    0.08
Q8    1   0.1641  0.6664  0.7446  11.00000  0.05    0.08
Q9    1   0.0057  0.5383  0.9432  11.00000  0.05    0.08
Q10   1   0.0363  0.7134  0.7199  11.00000  0.05    0.08
;
data_global
_journal_date_recd_electronic     2012-04-28
_journal_date_accepted     2012-05-15
_journal_name_full     'Acta Crystallographica, Section E'
_journal_year     2012
_journal_volume     68
_journal_issue      6
_journal_page_first     o1879
_journal_page_last     o1880
_journal_paper_category     QO
_journal_paper_doi     10.1107/S1600536812022027
_journal_coeditor_code     LR2063
_publ_contact_author_name     'Sylvain Bernes'
_publ_contact_author_address
;
DEP Facultad de Ciencias Qu\'imicas, UANL
Guerrero y Progreso S/N
Col. Trevi\~no
64570 Monterrey, N.L.
Mexico
;
_publ_contact_author_email     sylvain_bernes@hotmail.com
_publ_contact_author_fax     ?
_publ_contact_author_phone     (+52)(81)83294000x3460
_publ_section_title
;
Tris[2-(2<i>H</i>-indazol-2-yl)ethyl]amine
;
loop_
    _publ_author_name
    _publ_author_footnote
    _publ_author_address
    "Ovalle, Sa\'ul" .
;
Laboratorio de Qu\'imica Industrial, CELAES
Facultad de Ciencias Qu\'imicas, UANL
Avenidad Universidad s/n
66450 San Nicol\'as de los Garza, NL
Mexico
;
    "Elizondo Mart\'inez, Perla" .
;
Laboratorio de Qu\'imica Industrial, CELAES
Facultad de Ciencias Qu\'imicas, UANL
Avenidad Universidad s/n
66450 San Nicol\'as de los Garza, NL
Mexico
;
    "P\'erez Rodr\'iguez, Nancy" .
;
Laboratorio de Qu\'imica Industrial, CELAES
Facultad de Ciencias Qu\'imicas, UANL
Avenidad Universidad s/n
66450 San Nicol\'as de los Garza, NL
Mexico
;
    "Bern\`es, Sylvain" .
;
DEP Facultad de Ciencias Qu\'imicas, UANL
Guerrero y Progreso s/n
Col. Trevi\~no
64570 Monterrey, NL
Mexico
;
    "Flores-Alamo, Marcos" .
;
Facultad de Qu\'imica
Universidad Nacional Aut\'onoma de M\'exico
M\'exico DF 04510
Mexico
;
_exptl_special_details     ?
