# Supplementary material for: Tris[2-(2H-indazol-2-yl)eth­yl]amine
Source: Acta Crystallogr Sect E Struct Rep Online. 2012 May 26;68(Pt 6):o1879–80. doi: 10.1107/S1600536812022027 (PMC3379441; doi:10.1107/S1600536812022027)
Supplement: Supplementary file 2 [file e-68-o1879-Isup2.hkl]

# 
# h,k,l, Fc-squared, Fo-squared, sigma(Fo-squared) and status flag 
# 
data_I
_shelx_title ' 2HINDT in R-3' 
_shelx_refln_list_code          4 
_shelx_F_calc_maximum      370.06 
_exptl_crystal_F_000      1428.00 
_reflns_d_resolution_high  0.8325 
 
loop_ 
 _symmetry_equiv_pos_as_xyz 
 'x, y, z' 
 '-y, x-y, z' 
 '-x+y, -x, z' 
 'x+2/3, y+1/3, z+1/3' 
 '-y+2/3, x-y+1/3, z+1/3' 
 '-x+y+2/3, -x+1/3, z+1/3' 
 'x+1/3, y+2/3, z+2/3' 
 '-y+1/3, x-y+2/3, z+2/3' 
 '-x+y+1/3, -x+2/3, z+2/3' 
 '-x, -y, -z' 
 'y, -x+y, -z' 
 'x-y, x, -z' 
 '-x+2/3, -y+1/3, -z+1/3' 
 'y+2/3, -x+y+1/3, -z+1/3' 
 'x-y+2/3, x+1/3, -z+1/3' 
 '-x+1/3, -y+2/3, -z+2/3' 
 'y+1/3, -x+y+2/3, -z+2/3' 
 'x-y+1/3, x+2/3, -z+2/3' 
 
_cell_length_a    13.7314 
_cell_length_b    13.7314 
_cell_length_c    22.2353 
_cell_angle_alpha  90.000 
_cell_angle_beta   90.000 
_cell_angle_gamma 120.000 
 
_shelx_F_squared_multiplier     1.000 
 
loop_ 
 _refln_index_h 
 _refln_index_k 
 _refln_index_l 
 _refln_F_squared_calc 
 _refln_F_squared_meas 
 _refln_F_squared_sigma 
 _refln_observed_status 
   0   3   0    42902.95    40878.26   1642.79 o 
  -2   4   0      554.13      436.84     11.30 o 
  -4   5   0      838.47      689.53     32.96 o 
  -1   5   0     1047.06     1181.13     87.45 o 
  -3   6   0     1874.14     1634.57    192.40 o 
   0   6   0     8961.31     9616.32    241.51 o 
  -5   7   0     9047.51     9227.38     91.73 o 
  -2   7   0       64.99       62.53      8.11 o 
  -7   8   0     2742.73     3299.07     28.49 o 
  -4   8   0     6644.62     6562.48    154.73 o 
  -1   8   0       37.17       31.17      8.12 o 
  -6   9   0     3299.62     3458.69     46.41 o 
  -3   9   0      261.83      217.28      9.10 o 
   0   9   0        0.18       -0.58     12.92 o 
  -8  10   0      830.63      942.82     94.18 o 
  -5  10   0     4976.37     5230.27    137.24 o 
  -2  10   0     1549.05     1601.11     58.53 o 
 -10  11   0      129.29      119.74     28.25 o 
  -7  11   0      557.75      516.08     18.10 o 
  -4  11   0     1142.17     1001.88     27.16 o 
  -1  11   0       46.67       53.43     16.82 o 
  -9  12   0     1821.92     1642.78     44.40 o 
  -6  12   0      658.54      700.95     22.22 o 
  -3  12   0      932.74      845.43     16.90 o 
   0  12   0        8.20       11.34     16.15 o 
 -11  13   0      548.89      629.67     34.98 o 
  -8  13   0       48.91       49.43     17.78 o 
  -5  13   0       78.81       95.44     13.86 o 
  -2  13   0      109.55       79.64     20.18 o 
 -13  14   0      151.63      184.24     48.44 o 
 -10  14   0      256.86      265.05     30.95 o 
  -7  14   0       22.87       20.18     25.56 o 
  -4  14   0       73.47       66.28     27.58 o 
  -1  14   0       37.58       35.93     18.66 o 
 -12  15   0       90.79      149.34     30.95 o 
  -9  15   0      252.81      193.74     30.95 o 
  -6  15   0      163.34      119.87     20.67 o 
  -3  15   0        0.09        6.54     19.37 o 
 -11  16   0       57.34       49.78     30.95 o 
  -8  16   0      127.22      131.85     29.60 o 
  -5  16   0        3.71       17.40     21.98 o 
  -3   2   1   136945.98   128740.95   6635.05 o 
   0   2   1    18657.31    17963.00     44.40 o 
  -5   3   1     3504.74     3609.97    154.05 o 
  -2   3   1     8967.98     9871.51     37.67 o 
   1   3   1    64509.22    62417.50   1276.83 o 
  -7   4   1     2966.64     2889.69    265.72 o 
  -4   4   1     2461.59     1923.28    259.67 o 
  -1   4   1    83338.13    77803.09   1069.62 o 
   2   4   1     7930.46     7869.40     80.05 o 
  -9   5   1      440.29      394.55     20.85 o 
  -6   5   1     2575.36     2840.92     50.89 o 
  -3   5   1    31889.78    29334.23    912.21 o 
   0   5   1     6492.99     6530.91    136.97 o 
   3   5   1     4040.79     4204.42     54.84 o 
 -11   6   1      269.39      220.02     18.39 o 
  -8   6   1      209.36      206.72     13.21 o 
  -5   6   1     4365.49     4621.45     32.38 o 
  -2   6   1      222.12      206.24     12.78 o 
   1   6   1     2858.96     2833.54     17.97 o 
   4   6   1     3724.95     3758.69     29.96 o 
 -13   7   1       38.02       29.27     14.14 o 
 -10   7   1        2.28        0.59     10.24 o 
  -7   7   1       20.53        1.23     10.91 o 
  -4   7   1    11603.97    12390.11    550.29 o 
  -1   7   1      338.23      370.41     39.02 o 
   2   7   1     2753.83     2899.06     34.48 o 
   5   7   1      899.16      896.90     37.00 o 
 -15   8   1        0.74       -6.73     26.91 o 
 -12   8   1        0.00       -1.17     12.12 o 
  -9   8   1     1541.80     1533.21     43.62 o 
  -6   8   1     2180.83     2044.46     64.55 o 
  -3   8   1      181.25      230.05     10.65 o 
   0   8   1      213.26      212.86     13.57 o 
   3   8   1     6090.80     6546.83     38.32 o 
   6   8   1      145.28      135.68     18.53 o 
 -14   9   1        2.81      -13.42     19.35 o 
 -11   9   1      159.57      156.28     16.44 o 
  -8   9   1       53.69       46.85     13.22 o 
  -5   9   1      831.93      892.00     40.36 o 
  -2   9   1      119.03      137.98      8.82 o 
   1   9   1      152.18      183.51     15.43 o 
   4   9   1      456.73      465.04     23.55 o 
   7   9   1       20.94        5.38     28.25 o 
 -16  10   1      250.27      286.08     23.91 o 
 -13  10   1      266.54      248.24     21.09 o 
 -10  10   1      913.14      823.02     22.20 o 
  -7  10   1     1332.86     1436.70     32.93 o 
  -4  10   1      317.27      382.04     17.46 o 
  -1  10   1       30.43       32.95     11.46 o 
   2  10   1       33.88       24.22     28.25 o 
   5  10   1      762.10      727.88     37.67 o 
 -15  11   1       10.61       12.30     18.91 o 
 -12  11   1      452.62      489.78     22.87 o 
  -9  11   1        2.88        4.04     24.22 o 
  -6  11   1      374.57      321.56     29.60 o 
  -3  11   1        7.22        6.37     12.26 o 
   0  11   1       70.45       52.86     16.15 o 
   3  11   1      285.84      195.09     32.29 o 
 -14  12   1        0.71       -1.35     18.10 o 
 -11  12   1      177.24      149.53     17.12 o 
  -8  12   1      417.73      493.63     47.76 o 
  -5  12   1      582.49      566.92     20.81 o 
  -2  12   1      747.46      677.46     64.58 o 
   1  12   1       70.71       57.85     28.25 o 
 -13  13   1       64.10       69.01     18.10 o 
 -10  13   1       60.87       59.20     26.91 o 
  -7  13   1     2068.41     2280.09     69.96 o 
  -4  13   1        5.96       -2.41     13.30 o 
  -1  13   1      141.70       80.81     25.56 o 
   2  13   1       95.46      106.22     22.20 o 
 -12  14   1        2.81        4.18     17.12 o 
  -9  14   1      166.15      172.63     61.89 o 
  -6  14   1        0.03      -25.56     25.56 o 
  -3  14   1       31.86       24.35     18.39 o 
   0  14   1       48.84       63.17     19.65 o 
 -11  15   1        3.66        6.73     29.60 o 
  -8  15   1        2.35       -5.38     26.91 o 
  -5  15   1       81.05       59.86     20.64 o 
  -2  15   1       11.29        4.22     19.91 o 
 -10  16   1      212.67      228.73     33.64 o 
  -7  16   1       56.71       57.85     28.25 o 
  -2   2   2    22660.16    20748.08    542.89 o 
   1   2   2    43006.98    42547.57    200.57 o 
  -4   3   2      884.60     1128.47     22.87 o 
  -1   3   2    23938.04    22957.28     61.89 o 
   2   3   2    16449.16    16164.07     43.73 o 
  -6   4   2     1668.87     1550.13     22.87 o 
  -3   4   2    14429.04    13111.29    214.60 o 
   0   4   2       56.42       41.61      6.59 o 
   3   4   2     6589.01     6626.30     95.35 o 
  -8   5   2     2294.39     2479.81     22.83 o 
  -5   5   2      437.09      462.83     17.49 o 
  -2   5   2     2559.98     2524.69     17.58 o 
   1   5   2    12761.86    12734.98    127.71 o 
   4   5   2      355.70      349.29     10.00 o 
 -10   6   2      221.36      233.18     16.71 o 
  -7   6   2        5.61       10.35      6.75 o 
  -4   6   2       35.22       26.91     13.45 o 
  -1   6   2     3387.95     3548.29    222.00 o 
   2   6   2     3763.69     4004.71     51.07 o 
   5   6   2      977.59      953.71     37.00 o 
 -12   7   2      574.07      563.50     31.62 o 
  -9   7   2      774.32      812.61     27.01 o 
  -6   7   2     1161.78     1156.95     38.35 o 
  -3   7   2      336.23      381.20     36.33 o 
   0   7   2    15882.61    18101.70    238.82 o 
   3   7   2       68.97       90.25     11.71 o 
   6   7   2      674.69      753.97     22.34 o 
 -14   8   2       10.11        5.74     19.07 o 
 -11   8   2      177.71      152.88     16.37 o 
  -8   8   2        7.12        0.40      7.42 o 
  -5   8   2      248.61      238.14     20.18 o 
  -2   8   2       60.44       68.31     10.09 o 
   1   8   2      890.42      766.64     20.85 o 
   4   8   2      320.27      320.78     39.69 o 
   7   8   2       16.10       20.51     19.35 o 
 -16   9   2       38.18       34.98     28.25 o 
 -13   9   2       22.12       17.18     13.16 o 
 -10   9   2      176.11      170.82     15.16 o 
  -7   9   2      119.80      133.28     10.04 o 
  -4   9   2      510.29      464.81     28.37 o 
  -1   9   2     1498.74     1520.86     43.73 o 
   2   9   2      835.84      645.81     33.64 o 
   5   9   2      197.17      173.56     18.96 o 
 -15  10   2      122.78      126.63     20.35 o 
 -12  10   2      610.45      683.28     21.98 o 
  -9  10   2       10.37       -1.35     22.87 o 
  -6  10   2      103.22       75.02     12.63 o 
  -3  10   2      144.26      129.85     15.06 o 
   0  10   2     1388.65     1227.09     22.30 o 
   3  10   2     1318.88     1501.51     43.05 o 
   6  10   2       46.83       21.53     29.60 o 
 -14  11   2       55.69       46.72     18.39 o 
 -11  11   2       79.14       61.11     16.42 o 
  -8  11   2     1007.90      881.26     32.29 o 
  -5  11   2      709.21      765.67     28.57 o 
  -2  11   2        0.06       -8.04      9.44 o 
   1  11   2        6.22       21.53     26.91 o 
   4  11   2      239.13      306.76     34.98 o 
 -13  12   2       45.01       52.80     30.95 o 
 -10  12   2     1184.36     1188.03     39.02 o 
  -7  12   2        2.11        2.24     14.67 o 
  -4  12   2       98.79       97.16     13.85 o 
  -1  12   2      344.17      273.55     35.65 o 
   2  12   2       29.96       39.02     29.60 o 
 -15  13   2       41.41       33.34     21.01 o 
 -12  13   2      147.70      206.72     18.39 o 
  -9  13   2      352.68      262.36     29.60 o 
  -6  13   2      264.95      279.85     26.91 o 
  -3  13   2       17.19       -4.23     13.70 o 
   0  13   2       55.43       72.08     17.41 o 
 -14  14   2        3.39       11.44     18.74 o 
 -11  14   2        2.58        8.07     26.91 o 
  -8  14   2      187.45      166.17     16.42 o 
  -5  14   2      111.29      109.25     19.71 o 
  -2  14   2       11.45       12.50     19.07 o 
 -13  15   2       25.44       38.62     19.07 o 
 -10  15   2      217.44      224.69     30.95 o 
  -7  15   2      176.28       96.87     29.60 o 
  -4  15   2       11.74        3.25     18.66 o 
  -9  16   2       56.99       59.20     29.60 o 
  -6  16   2      144.98      131.85     30.95 o 
   1   1   3    39802.80    38077.00   2051.80 o 
   2   2   3       81.06       82.13      5.46 o 
  -3   3   3      583.72      529.92      7.09 o 
   0   3   3     4578.23     4761.70     89.53 o 
   3   3   3      259.70      290.12      8.54 o 
  -5   4   3     2209.25     1986.90    126.47 o 
  -2   4   3     1838.42     1455.77     20.18 o 
   1   4   3     3226.30     3279.28     62.92 o 
   4   4   3      145.81      155.34      8.20 o 
  -7   5   3       16.84       37.20      7.86 o 
  -4   5   3       47.42       55.16     16.15 o 
  -1   5   3    10293.56    11791.49    139.23 o 
   2   5   3     7566.33     7243.54     99.43 o 
   5   5   3      163.22      162.80     11.60 o 
  -9   6   3       39.00       49.17      9.76 o 
  -6   6   3      537.75      599.04     31.62 o 
  -3   6   3       17.38        5.57      9.96 o 
   0   6   3     1433.17     1485.98     37.88 o 
   3   6   3     3541.53     3546.09     57.40 o 
   6   6   3       96.09       83.66     17.43 o 
 -11   7   3      661.97      657.36     14.22 o 
  -8   7   3      225.11      243.77      8.67 o 
  -5   7   3      100.77      102.85     10.76 o 
  -2   7   3      188.13      159.29     14.80 o 
   1   7   3       57.49       37.73      8.41 o 
   4   7   3      261.38      264.82     19.51 o 
   7   7   3      241.21      237.05     20.31 o 
 -13   8   3      408.92      390.75     30.58 o 
 -10   8   3      215.04      238.28     20.90 o 
  -7   8   3        6.31       -0.97     11.86 o 
  -4   8   3     5727.30     5968.38     48.44 o 
  -1   8   3      105.55      108.58     11.96 o 
   2   8   3     3086.70     3135.67     71.17 o 
   5   8   3        1.24        6.94     18.00 o 
   8   8   3       23.66       13.22     21.39 o 
 -15   9   3       15.30        2.69     20.04 o 
 -12   9   3      152.19      166.14     12.47 o 
  -9   9   3      391.95      365.45     26.24 o 
  -6   9   3       48.29       46.86      7.55 o 
  -3   9   3       29.57       31.35     10.88 o 
   0   9   3        6.68       17.78     12.43 o 
   3   9   3      653.96      659.62     41.71 o 
   6   9   3      325.14      358.81     23.29 o 
 -14  10   3        0.00        3.02     19.07 o 
 -11  10   3      340.11      321.60     17.41 o 
  -8  10   3        1.75        0.00     20.18 o 
  -5  10   3       28.99       22.03     12.82 o 
  -2  10   3     1743.23     1703.33     20.30 o 
   1  10   3      156.37      217.96     28.25 o 
   4  10   3       12.38        9.42     18.39 o 
 -16  11   3       23.14       31.38     20.91 o 
 -13  11   3       44.13       54.54     17.12 o 
 -10  11   3      499.63      500.49     39.02 o 
  -7  11   3      503.36      478.61     18.16 o 
  -4  11   3      609.59      519.50     15.72 o 
  -1  11   3      132.56      137.26     13.01 o 
   2  11   3       39.38       25.56     26.91 o 
   5  11   3      316.31      388.83     36.33 o 
 -15  12   3       80.92       91.09     21.98 o 
 -12  12   3       69.67       56.66     16.81 o 
  -9  12   3       39.21       13.45     25.56 o 
  -6  12   3     1022.85      927.01     32.29 o 
  -3  12   3      674.71      698.68     14.23 o 
   0  12   3      212.54      181.63     30.95 o 
   3  12   3        5.25        2.69     28.25 o 
 -14  13   3      107.75      116.44     32.96 o 
 -11  13   3       15.60       12.91     14.44 o 
  -8  13   3      602.80      673.51     31.62 o 
  -5  13   3      183.65      150.42     19.07 o 
  -2  13   3        0.25       -6.87     17.41 o 
   1  13   3       15.42       14.80     30.95 o 
 -13  14   3      143.43      162.52     20.04 o 
 -10  14   3      404.42      449.38     32.29 o 
  -7  14   3       25.40       -5.38     26.91 o 
  -4  14   3       11.78        8.27     18.39 o 
  -1  14   3       12.75        4.23     19.37 o 
 -12  15   3      154.51      175.42     19.37 o 
  -9  15   3        0.19       -5.38     26.91 o 
  -6  15   3       51.37       30.95     25.56 o 
  -3  15   3        3.50        8.54     20.04 o 
 -11  16   3        3.39        9.42     29.60 o 
  -8  16   3        1.04       -9.42     28.25 o 
  -5  16   3       42.31       44.40     28.25 o 
  -1   1   4     9936.02     9356.20     33.64 o 
  -3   2   4    20220.94    19705.95    117.51 o 
   0   2   4     4134.89     4305.20     54.90 o 
  -5   3   4     1351.18     1515.39     43.11 o 
  -2   3   4      145.97      150.69     10.76 o 
   1   3   4     2758.49     2651.75     52.08 o 
  -7   4   4     1104.54     1169.44     24.68 o 
  -4   4   4     4012.94     3865.27     18.16 o 
  -1   4   4      876.55     1095.87     22.36 o 
   2   4   4      141.96      161.43      6.94 o 
  -9   5   4       94.00       71.68      9.56 o 
  -6   5   4      392.87      367.51     38.35 o 
  -3   5   4     6797.97     6299.36     40.36 o 
   0   5   4      381.68      367.40      8.80 o 
   3   5   4     1659.51     1890.32     46.80 o 
 -11   6   4      182.52      150.41     15.84 o 
  -8   6   4     1316.95     1429.69     64.57 o 
  -5   6   4     2318.39     2374.71     29.60 o 
  -2   6   4      649.62      651.12     14.18 o 
   1   6   4     1317.92     1473.07     40.20 o 
   4   6   4      396.88      426.52     10.03 o 
 -13   7   4      192.57      249.94     33.64 o 
 -10   7   4      134.51      110.22     13.34 o 
  -7   7   4     1360.03     1332.77     17.12 o 
  -4   7   4      656.30      509.92     20.18 o 
  -1   7   4       30.81       32.53     12.11 o 
   2   7   4      266.46      283.80     10.21 o 
   5   7   4     1008.61      965.23     30.31 o 
 -15   8   4       43.98       36.20     19.35 o 
 -12   8   4        9.90        9.97     11.53 o 
  -9   8   4       59.06       60.40     12.92 o 
  -6   8   4      383.23      384.80     22.87 o 
  -3   8   4     1093.11     1111.96     20.18 o 
   0   8   4      221.23      233.40     18.84 o 
   3   8   4       77.61       97.65     30.27 o 
   6   8   4       20.18       20.92     18.96 o 
 -14   9   4       11.38       -0.37     18.39 o 
 -11   9   4       11.31        2.87     13.89 o 
  -8   9   4      124.40       95.08     11.41 o 
  -5   9   4        8.77        9.15     11.64 o 
  -2   9   4      250.33      230.13     20.63 o 
   1   9   4     1318.43     1345.59     86.11 o 
   4   9   4        0.09       -7.42     18.53 o 
   7   9   4        8.79        8.52     21.26 o 
 -16  10   4        0.18        0.88     20.04 o 
 -13  10   4      439.65      573.15     34.98 o 
 -10  10   4      189.59      143.45     14.18 o 
  -7  10   4     1043.11      968.72     29.60 o 
  -4  10   4      667.58      689.80     20.08 o 
  -1  10   4        6.22       10.72     12.81 o 
   2  10   4       81.06       94.18     26.91 o 
   5  10   4       66.02       48.32     21.39 o 
 -15  11   4       43.61       33.94     21.01 o 
 -12  11   4        1.89        4.35     15.84 o 
  -9  11   4      109.87      114.36     25.56 o 
  -6  11   4      619.81      546.25     28.25 o 
  -3  11   4      335.72      307.24     11.44 o 
   0  11   4       43.76       16.15     28.25 o 
   3  11   4      179.98      231.42     30.95 o 
 -14  12   4        9.11        1.17     18.10 o 
 -11  12   4       46.68       46.06     15.43 o 
  -8  12   4        0.03      -18.84     25.56 o 
  -5  12   4      896.61      866.46     32.29 o 
  -2  12   4      132.87      143.95     18.08 o 
   1  12   4        0.59      -10.76     28.25 o 
 -13  13   4      208.03      231.68     39.69 o 
 -10  13   4        9.14       16.15     26.91 o 
  -7  13   4       24.28        1.78     12.97 o 
  -4  13   4      343.14      269.95     31.60 o 
  -1  13   4        3.47        3.23     17.91 o 
   2  13   4      152.13      197.78     34.98 o 
 -12  14   4        8.34        5.95     17.41 o 
  -9  14   4      145.72      176.25     28.25 o 
  -6  14   4       16.41        5.38     24.22 o 
  -3  14   4      144.47      135.45     26.91 o 
   0  14   4        3.07       -0.80     18.91 o 
 -11  15   4       71.27       83.42     29.60 o 
  -8  15   4      127.91      161.45     29.60 o 
  -5  15   4        2.42      -16.15     22.87 o 
  -2  15   4        0.96        4.34     21.01 o 
 -10  16   4       84.57       90.14     29.60 o 
  -7  16   4       25.25       -1.35     29.60 o 
   0   1   5      134.82      165.38     15.47 o 
  -2   2   5       63.49       81.47      4.90 o 
   1   2   5     7091.15     7125.64    107.15 o 
  -4   3   5      364.13      348.32     12.43 o 
  -1   3   5     2458.18     2156.74     24.22 o 
   2   3   5      469.56      385.42     17.10 o 
  -6   4   5      620.79      591.32     22.33 o 
  -3   4   5     1323.56     1235.43      9.42 o 
   0   4   5     4635.85     5025.25     16.08 o 
   3   4   5       93.01       88.88      6.77 o 
  -8   5   5      326.73      330.44     17.31 o 
  -5   5   5     4778.95     4496.61    217.29 o 
   1   5   5    12125.85    12895.28    114.28 o 
   4   5   5     1022.80     1091.13     31.85 o 
 -10   6   5      192.87      214.69     15.68 o 
  -7   6   5      117.33      128.06      8.93 o 
  -4   6   5      778.21      772.28     20.18 o 
  -1   6   5     6532.82     6672.53     71.31 o 
   2   6   5       27.86       27.54      6.67 o 
   5   6   5       36.74       35.33     14.72 o 
 -12   7   5      380.10      346.35     50.45 o 
  -9   7   5      347.92      370.57     13.79 o 
  -6   7   5     1361.69     1387.51     84.09 o 
  -3   7   5      760.41      660.19     14.27 o 
   0   7   5      347.30      395.57     17.28 o 
   3   7   5       16.52       30.34     14.76 o 
   6   7   5       50.25       56.49     16.16 o 
 -14   8   5       24.12        7.66     18.10 o 
 -11   8   5       28.31       29.03      9.76 o 
  -8   8   5      181.89      212.51     12.35 o 
  -5   8   5     2985.82     1806.62    404.31 o 
  -2   8   5        4.04       11.18      8.27 o 
   1   8   5       51.66       51.17      9.93 o 
   4   8   5      257.56      290.23     38.35 o 
   7   8   5       27.48       40.97     20.67 o 
 -16   9   5       43.67       27.96     21.33 o 
 -13   9   5      373.70      365.41     20.67 o 
 -10   9   5        3.69        5.92     13.89 o 
  -7   9   5      328.87      308.11     21.53 o 
  -4   9   5      527.18      609.23     33.64 o 
  -1   9   5      167.81      156.70     11.76 o 
   2   9   5       26.34       22.87     11.43 o 
   5   9   5       46.69       55.84     19.98 o 
 -15  10   5        0.44       -1.51     19.07 o 
 -12  10   5      120.23      109.46     16.81 o 
  -9  10   5      278.59      301.67     41.04 o 
  -6  10   5        0.28        5.38      6.38 o 
  -3  10   5       91.28      102.67      9.37 o 
   0  10   5      114.91      130.25     32.29 o 
   3  10   5        5.44       -1.27     17.58 o 
   6  10   5        4.21        6.73     29.60 o 
 -14  11   5       31.99       18.91     18.10 o 
 -11  11   5      253.20      262.60     39.02 o 
  -8  11   5      178.97      152.03     24.22 o 
  -5  11   5       21.76        9.42     22.87 o 
  -2  11   5        0.04      -10.58     10.58 o 
   1  11   5      123.35      130.51     29.60 o 
   4  11   5      263.08      270.71     50.45 o 
 -13  12   5       40.85       36.69     17.12 o 
 -10  12   5      229.38      231.87     16.42 o 
  -7  12   5      130.09      129.44     16.15 o 
  -4  12   5        0.36        5.22     11.37 o 
  -1  12   5      151.76       88.80     29.60 o 
   2  12   5        5.18       28.25     29.60 o 
 -12  13   5      257.93      313.79     19.37 o 
  -9  13   5      472.16      462.83     30.95 o 
  -6  13   5        7.33        4.04     24.22 o 
  -3  13   5      122.87      115.22     13.08 o 
   0  13   5       29.22       22.87     32.29 o 
 -14  14   5       14.59       23.61     18.74 o 
 -11  14   5       14.38       -1.66     15.43 o 
  -8  14   5        0.41       -4.04     26.91 o 
  -5  14   5       78.99       78.04     25.56 o 
  -2  14   5       65.69       57.48     19.65 o 
 -10  15   5        0.03       21.53     28.25 o 
  -7  15   5        0.42       -1.35     25.56 o 
  -4  15   5       29.80       15.18     19.37 o 
  -9  16   5       11.46       10.76     28.25 o 
  -6  16   5      109.53      118.40     28.25 o 
   0   0   6     2449.15     2974.77     21.53 o 
   1   1   6      801.78      889.34     42.38 o 
  -1   2   6     2178.61     2083.51     36.61 o 
   2   2   6      320.58      274.31      5.32 o 
  -3   3   6     2159.80     2078.87     11.14 o 
   0   3   6     8226.93     8348.73     20.08 o 
   3   3   6     4599.35     4890.70     66.03 o 
  -5   4   6      937.65     1012.03      9.52 o 
  -2   4   6     1214.45     1173.23     12.11 o 
   1   4   6      873.04      962.80     21.18 o 
   4   4   6      169.96      151.76      7.85 o 
  -7   5   6      823.56      841.85     14.05 o 
  -4   5   6      379.84      404.73     18.84 o 
  -1   5   6       14.72       17.69      5.80 o 
   2   5   6     1577.68     1703.54     22.45 o 
   5   5   6       11.62        4.54      8.11 o 
  -9   6   6     1073.70     1088.35     30.73 o 
  -6   6   6      465.38      581.54     13.39 o 
  -3   6   6      157.32      173.56     16.15 o 
   0   6   6      133.21      137.12      7.43 o 
   3   6   6     2099.32     2240.81     30.88 o 
   6   6   6      160.16      154.56     18.39 o 
 -11   7   6        0.68       -9.01     18.16 o 
  -8   7   6      210.50      243.97      9.86 o 
  -5   7   6      159.47      138.58     17.49 o 
  -2   7   6     8862.44    10022.76     48.02 o 
   1   7   6       55.93       49.04      7.83 o 
   4   7   6      376.78      323.88     16.90 o 
   7   7   6       41.02       46.78     16.03 o 
 -13   8   6        2.87        3.42     17.12 o 
 -10   8   6     1733.16     1749.18     57.18 o 
  -7   8   6      451.82      471.49     23.96 o 
  -4   8   6      372.68      353.85     14.72 o 
  -1   8   6       31.01       21.35      8.14 o 
   2   8   6       68.90       73.12     11.06 o 
   5   8   6        0.92       15.39     19.51 o 
   8   8   6       10.50       23.62     35.65 o 
 -15   9   6       83.53       75.79     21.01 o 
 -12   9   6        3.66        1.45     10.06 o 
  -9   9   6      821.69      838.96     67.94 o 
  -6   9   6        7.33       14.80     20.18 o 
  -3   9   6     1067.40     1158.21     19.93 o 
   0   9   6      221.90      246.48     30.27 o 
   3   9   6       15.70       -7.58     18.00 o 
   6   9   6       32.03       33.76     20.85 o 
 -14  10   6        7.50        0.10     18.39 o 
 -11  10   6       86.56       78.39     20.18 o 
  -8  10   6      149.79      125.28     20.18 o 
  -5  10   6       92.83       76.40     13.77 o 
  -2  10   6      506.51      539.09     12.98 o 
   1  10   6       25.09       25.35     12.97 o 
   4  10   6        2.10       -0.61     18.96 o 
 -13  11   6        0.79        2.39     16.81 o 
 -10  11   6       54.66       60.29     13.43 o 
  -7  11   6       47.86       17.49     22.87 o 
  -4  11   6      412.49      420.26     14.02 o 
  -1  11   6      110.82       89.90     15.47 o 
   2  11   6        0.95       -5.38     26.91 o 
 -15  12   6        4.21       -9.61     19.37 o 
 -12  12   6      123.63      143.17     33.64 o 
  -9  12   6       23.94       25.01     11.91 o 
  -6  12   6       17.79        8.07     21.53 o 
  -3  12   6        3.07       -1.95     10.80 o 
   0  12   6      117.24      118.40     29.60 o 
   3  12   6       66.97       56.51     32.29 o 
 -14  13   6       16.68       17.81     19.71 o 
 -11  13   6        1.58        2.36     14.67 o 
  -8  13   6       67.18       72.65     26.91 o 
  -5  13   6       14.09       20.43     11.60 o 
  -2  13   6        0.03       -4.57     18.39 o 
   1  13   6        2.18       -1.35     32.29 o 
 -13  14   6       10.42        7.86     17.41 o 
 -10  14   6       39.61       49.29     14.67 o 
  -7  14   6        3.41       -6.73     24.22 o 
  -4  14   6       50.93       20.18     24.22 o 
  -1  14   6        5.35        6.73     19.37 o 
 -12  15   6      103.22       59.20     30.95 o 
  -9  15   6       34.06       12.11     26.91 o 
  -6  15   6        9.40        9.42     25.56 o 
  -3  15   6        1.87        2.42     20.35 o 
  -8  16   6        8.35       20.18     29.60 o 
  -1   1   7    18735.79    18207.16    302.05 o 
  -3   2   7      543.12      452.92     14.80 o 
   0   2   7     4473.96     4635.04    112.58 o 
  -5   3   7      981.33      940.70     12.23 o 
   1   3   7       67.35       79.81      4.53 o 
  -7   4   7      761.11      741.58      9.20 o 
  -4   4   7      157.02      138.07      8.44 o 
  -1   4   7      500.14      356.06     35.31 o 
   2   4   7     1025.87     1051.66     13.95 o 
  -9   5   7      209.42      209.05     10.68 o 
  -6   5   7        6.88       14.84      6.01 o 
  -3   5   7     2005.68     1889.00     25.56 o 
   0   5   7      639.39      575.12     18.25 o 
   3   5   7      129.37      139.78      7.27 o 
 -11   6   7      103.70       75.81     15.13 o 
  -8   6   7      107.98      120.74      9.06 o 
  -5   6   7     2860.27     3433.83    172.89 o 
  -2   6   7     4917.13     4831.48     20.18 o 
   1   6   7        2.22        0.15      6.68 o 
   4   6   7       75.06       95.50      8.44 o 
 -13   7   7       42.66       10.11     17.58 o 
 -10   7   7        0.34        7.77     12.61 o 
  -7   7   7      180.89      182.51     16.82 o 
  -4   7   7       11.91       25.56     16.15 o 
  -1   7   7      866.71      925.56     35.54 o 
   2   7   7      233.98      230.12     12.82 o 
   5   7   7     1004.45     1122.20     86.78 o 
 -15   8   7        3.92        9.52     16.77 o 
 -12   8   7      519.47      565.20     35.17 o 
  -9   8   7      118.50      123.47     12.78 o 
  -6   8   7        7.99        5.52      7.42 o 
  -3   8   7      100.84      109.03      7.40 o 
   0   8   7     1126.62     1219.91     20.51 o 
   3   8   7      198.99      167.73     12.26 o 
   6   8   7      113.96      146.19     26.24 o 
 -14   9   7       14.86        4.44     18.74 o 
 -11   9   7       35.03       34.35     13.89 o 
  -8   9   7       65.82       84.02     12.78 o 
  -5   9   7      169.02      179.48     13.77 o 
  -2   9   7       16.02       -2.77      7.80 o 
   1   9   7        0.15       -5.67     10.58 o 
   4   9   7       53.30       42.66     19.49 o 
 -13  10   7      267.66      264.16     32.96 o 
 -10  10   7        7.05        8.26     13.45 o 
  -7  10   7      404.51      453.16     40.36 o 
  -4  10   7      120.45      138.48      9.63 o 
  -1  10   7      223.65      206.27     39.02 o 
   2  10   7      117.11      125.26     19.98 o 
   5  10   7        0.38        8.17     20.31 o 
 -15  11   7        1.67       -2.69     18.74 o 
 -12  11   7      185.29      195.20     32.29 o 
  -9  11   7       47.33       37.19     11.76 o 
  -6  11   7      418.85      418.43     28.25 o 
  -3  11   7      581.36      648.76     33.64 o 
   0  11   7       10.21        7.25     12.15 o 
   3  11   7        6.09       -9.94     20.87 o 
 -14  12   7       97.92       67.77     18.39 o 
 -11  12   7      102.31      105.66     15.67 o 
  -8  12   7      813.81      928.35     36.33 o 
  -5  12   7        1.46        0.67     10.70 o 
  -2  12   7       61.05       45.43     14.20 o 
   1  12   7        6.25        2.69     29.60 o 
 -13  13   7       13.34      -13.42     17.78 o 
 -10  13   7        4.82        4.47     13.65 o 
  -7  13   7      144.62      118.40     25.56 o 
  -4  13   7       12.01       10.76     24.22 o 
  -1  13   7        1.34       -9.22     18.39 o 
 -12  14   7        6.80       13.45     28.25 o 
  -9  14   7        4.68       -8.07     25.56 o 
  -6  14   7        4.88        1.35     25.56 o 
  -3  14   7       93.09       91.22     20.67 o 
 -11  15   7       24.96       20.18     28.25 o 
  -8  15   7       12.79        6.73     28.25 o 
  -5  15   7        7.40        4.04     25.56 o 
   0   1   8     1073.83     1015.92     50.45 o 
  -2   2   8      127.04      120.77      9.42 o 
   1   2   8     3632.40     3922.37     47.35 o 
  -4   3   8      142.98      202.21     15.63 o 
  -1   3   8      183.22      166.44      9.96 o 
   2   3   8      128.32       90.73      5.42 o 
  -6   4   8      179.98      184.35      6.40 o 
  -3   4   8      716.59      604.10     16.15 o 
   0   4   8     1089.54     1102.68     29.32 o 
   3   4   8     1269.96     1195.29     13.79 o 
  -8   5   8      384.55      408.08     13.40 o 
  -5   5   8      196.01      198.59      6.21 o 
  -2   5   8     3172.83     3324.49     18.52 o 
   1   5   8        1.31       15.84      5.27 o 
   4   5   8      115.73      126.53      8.18 o 
 -10   6   8      232.04      236.05     11.89 o 
  -7   6   8      773.05      804.22     13.19 o 
  -4   6   8      264.77      205.85     17.49 o 
  -1   6   8     1984.79     2106.76     48.79 o 
   2   6   8      140.83      147.30      7.20 o 
   5   6   8       26.46       14.16     12.54 o 
 -12   7   8        1.20       -0.61     15.68 o 
  -9   7   8       22.06       20.84      9.06 o 
  -6   7   8      783.25      791.97     10.94 o 
  -3   7   8      795.67      822.79     27.74 o 
   0   7   8        3.77        5.26      6.88 o 
   3   7   8       44.66       34.71      9.38 o 
   6   7   8      101.16       96.89     15.56 o 
 -14   8   8        3.15       16.00     18.00 o 
 -11   8   8      180.59      198.99     16.46 o 
  -8   8   8     1259.20     1302.35     25.56 o 
  -5   8   8     2102.11     2259.76     22.75 o 
  -2   8   8      346.27      339.95      9.62 o 
   1   8   8      473.96      463.95     19.40 o 
   4   8   8       10.38       15.65     19.07 o 
   7   8   8      107.44      100.32     20.44 o 
 -13   9   8        2.32       11.67     15.84 o 
 -10   9   8      484.87      410.75     15.67 o 
  -7   9   8       30.02       30.38      8.63 o 
  -4   9   8        0.08        7.28      5.96 o 
  -1   9   8      192.81      183.93     11.04 o 
   2   9   8      455.78      456.26     21.28 o 
   5   9   8        3.57       -3.60     21.63 o 
 -15  10   8      139.82      189.25     21.98 o 
 -12  10   8        9.02        6.32     15.16 o 
  -9  10   8      171.42      202.84     15.47 o 
  -6  10   8      511.93      507.23     26.91 o 
  -3  10   8      115.24      123.00     18.16 o 
   0  10   8       50.13       37.54     11.04 o 
   3  10   8        0.20       -4.86     19.49 o 
 -14  11   8       28.87       22.22     17.12 o 
 -11  11   8        1.04      -11.98     14.44 o 
  -8  11   8       71.83      101.04     18.84 o 
  -5  11   8        1.03        3.33      8.63 o 
  -2  11   8      100.83      113.97     11.13 o 
   1  11   8        0.58       -4.04     28.25 o 
   4  11   8       39.04       77.15     22.34 o 
 -13  12   8        6.62       -6.95     16.42 o 
 -10  12   8      124.06      132.22     13.84 o 
  -7  12   8      113.37       91.49     25.56 o 
  -4  12   8       40.80       25.87      9.84 o 
  -1  12   8      250.55      278.51     33.64 o 
   2  12   8       55.47       10.76     32.29 o 
 -12  13   8       98.64       90.17     21.53 o 
  -9  13   8        1.27        0.85     12.81 o 
  -6  13   8        4.39       -4.04     24.22 o 
  -3  13   8        0.05       -8.07     22.87 o 
   0  13   8        4.87      -10.76     32.29 o 
 -11  14   8       19.60       21.53     28.25 o 
  -8  14   8        0.54       -6.73     26.91 o 
  -5  14   8       62.50       37.67     25.56 o 
  -2  14   8       28.64       22.71     19.07 o 
 -10  15   8        1.13       -1.35     28.25 o 
  -7  15   8       11.86       25.56     28.25 o 
  -4  15   8       16.91        5.38     25.56 o 
   0   0   9       38.34       26.91     13.45 o 
   1   1   9      421.50      421.74     55.16 o 
  -1   2   9     1676.30     1719.96    143.96 o 
   2   2   9      118.75      113.39      6.49 o 
  -3   3   9        0.05        1.41      3.51 o 
   0   3   9      512.22      541.56     11.84 o 
   3   3   9      304.15      277.72     11.23 o 
  -5   4   9      638.46      682.29     16.84 o 
   1   4   9      139.74      125.78      5.63 o 
   4   4   9       11.40       14.21      6.82 o 
  -7   5   9     1612.74     1686.87     46.06 o 
  -4   5   9     1782.38     2085.44     28.25 o 
  -1   5   9     3866.17     4108.51    113.69 o 
   2   5   9      514.49      643.57     19.69 o 
   5   5   9        0.82        0.56      8.31 o 
  -9   6   9      271.58      215.28     12.69 o 
  -6   6   9      333.33      291.16      8.42 o 
  -3   6   9       74.71       73.64      8.75 o 
   0   6   9     3164.76     3326.73     49.10 o 
   3   6   9        2.76        4.61      7.28 o 
   6   6   9       16.70       16.15     16.17 o 
 -11   7   9      362.43      319.89     18.16 o 
  -8   7   9       59.87       65.88      9.17 o 
  -5   7   9      237.64      164.73     18.16 o 
  -2   7   9     3096.62     3169.64     49.42 o 
   1   7   9       33.68       20.88      7.55 o 
   4   7   9      610.68      531.01     13.82 o 
   7   7   9        9.26        1.35     16.38 o 
 -13   8   9       24.98       11.16     16.09 o 
 -10   8   9       61.22       75.21     12.92 o 
  -7   8   9        6.25        4.25      6.34 o 
  -4   8   9      675.23      732.05     33.90 o 
  -1   8   9     1263.62     1353.01     55.16 o 
   2   8   9        3.23        7.05     10.68 o 
   5   8   9      224.29      158.76     18.53 o 
 -15   9   9        0.40        2.83     18.96 o 
 -12   9   9       97.68       88.35     15.84 o 
  -9   9   9      255.40      279.92     25.56 o 
  -6   9   9      689.03      624.85     11.44 o 
  -3   9   9       35.11       32.29      6.73 o 
   0   9   9       80.05       85.98     15.19 o 
   3   9   9       13.16       19.41     19.91 o 
   6   9   9        8.54       -0.64     21.33 o 
 -14  10   9       59.20       47.90     18.74 o 
 -11  10   9      460.40      475.41     17.41 o 
  -8  10   9      163.34      198.59     14.13 o 
  -5  10   9       31.50       39.52      6.48 o 
  -2  10   9       73.02       88.80     10.76 o 
   1  10   9       26.91       20.99     11.31 o 
   4  10   9       46.04       31.17     22.22 o 
 -13  11   9      273.63      315.51     47.76 o 
 -10  11   9        0.70       -4.61     11.76 o 
  -7  11   9      239.59      282.88     49.78 o 
  -4  11   9      508.95      540.23     39.69 o 
  -1  11   9       11.71       10.49     11.13 o 
   2  11   9       95.70       67.27     30.95 o 
 -12  12   9      155.33      161.32     16.67 o 
  -9  12   9      158.32      180.63     24.89 o 
  -6  12   9       91.45       89.40     13.45 o 
  -3  12   9       20.50        5.38     21.53 o 
   0  12   9        2.44        0.00     29.60 o 
 -11  13   9       90.07       80.73     29.60 o 
  -8  13   9       63.52       68.60     12.11 o 
  -5  13   9        0.71        1.35     24.22 o 
  -2  13   9       63.51       87.45     24.22 o 
 -10  14   9        0.15       -2.69     26.91 o 
  -7  14   9        2.64       -5.38     25.56 o 
  -4  14   9       25.60        9.42     25.56 o 
  -9  15   9        5.24        0.00     28.25 o 
  -6  15   9       53.22       57.85     28.25 o 
  -1   1  10      730.90      680.97     20.85 o 
  -3   2  10     1242.21     1337.14     27.85 o 
   0   2  10     9350.98     9696.66    260.34 o 
  -5   3  10       13.19        2.90      6.20 o 
  -2   3  10     2990.49     2824.71    109.89 o 
   1   3  10     3841.59     4142.75     49.09 o 
  -7   4  10        0.29       -3.61      6.51 o 
  -4   4  10     1373.13     1297.26     28.80 o 
  -1   4  10     4084.98     4243.22     27.03 o 
   2   4  10      584.37      576.63      9.19 o 
  -9   5  10       10.73       -2.37      7.35 o 
  -6   5  10        8.31       12.94      5.25 o 
   0   5  10       32.19       32.29      6.50 o 
   3   5  10       20.61       17.73      6.59 o 
 -11   6  10      364.68      370.64     17.28 o 
  -8   6  10       62.52       63.90      9.96 o 
  -5   6  10     1402.05     1727.55     29.60 o 
  -2   6  10       98.75      124.03     11.44 o 
   1   6  10        1.57        2.20      5.76 o 
   4   6  10      124.32      100.61      8.52 o 
 -13   7  10        6.33       -0.65     17.43 o 
 -10   7  10      765.33      802.42     18.10 o 
  -7   7  10       31.35       25.97      7.33 o 
  -4   7  10      146.13      159.31     14.08 o 
  -1   7  10        3.16        2.16      7.10 o 
   2   7  10       47.07       45.18      7.75 o 
   5   7  10       56.13       77.91     16.20 o 
 -15   8  10       38.80       38.74     17.60 o 
 -12   8  10      117.40       94.51     15.50 o 
  -9   8  10      126.55      118.44     13.45 o 
  -6   8  10       12.20       11.41      3.36 o 
  -3   8  10        0.24        1.35     12.11 o 
   0   8  10     1150.03     1241.14     15.39 o 
   3   8  10       93.13       99.44     11.83 o 
   6   8  10      255.62      301.86     25.17 o 
 -14   9  10      247.35      265.41     20.31 o 
 -11   9  10      238.90      265.41     16.15 o 
  -8   9  10      301.70      297.24      9.92 o 
  -5   9  10     1371.04     1580.89     36.33 o 
  -2   9  10       11.66        9.42      8.07 o 
   1   9  10     1192.75     1073.67     42.49 o 
   4   9  10       23.66       13.51     21.82 o 
 -13  10  10        0.03       -1.35     16.81 o 
 -10  10  10      144.72      126.35     32.96 o 
  -7  10  10      531.98      497.32     24.89 o 
  -4  10  10       13.52       12.04      5.20 o 
  -1  10  10       98.90       87.45     10.76 o 
   2  10  10       59.81       52.47     20.93 o 
   5  10  10        0.07      -17.13     22.95 o 
 -12  11  10       88.27      120.49     25.56 o 
  -9  11  10      184.59      154.71     12.78 o 
  -6  11  10      265.78      232.13      7.13 o 
  -3  11  10       18.77       24.45      8.75 o 
   0  11  10        4.72       10.76     29.60 o 
   3  11  10        9.66        4.37     22.77 o 
 -14  12  10        7.17        5.38     29.60 o 
 -11  12  10      159.55      163.15     14.17 o 
  -8  12  10        0.62       -4.31      7.70 o 
  -5  12  10       36.39        6.73     25.56 o 
   1  12  10       15.33        6.73     32.29 o 
 -13  13  10        4.32       24.22     29.60 o 
 -10  13  10      192.03      220.65     29.60 o 
  -7  13  10      112.17       88.80     24.22 o 
  -4  13  10        0.03        8.07     24.22 o 
 -12  14  10        0.00        5.38     28.25 o 
  -9  14  10       63.07       53.82     29.60 o 
  -6  14  10       52.71       84.76     26.91 o 
  -3  14  10       19.95       36.33     26.91 o 
  -8  15  10        3.51       -4.04     28.25 o 
  -5  15  10       42.07       49.78     26.91 o 
   0   1  11     3278.33     3372.68     38.35 o 
  -2   2  11     2939.99     3140.32     72.00 o 
   1   2  11      959.60      948.36     11.11 o 
  -4   3  11     1391.64     1353.34     44.67 o 
  -1   3  11     2562.08     2590.75     13.71 o 
   2   3  11      680.20      747.86     21.11 o 
  -6   4  11     2644.58     2838.23     92.13 o 
   0   4  11      639.76      727.68     19.23 o 
   3   4  11      104.88       96.24      7.95 o 
  -8   5  11      377.47      353.54     10.04 o 
  -5   5  11      589.20      646.97     15.27 o 
  -2   5  11      104.78      113.90      9.69 o 
   1   5  11     1465.06     1562.57     37.54 o 
   4   5  11      115.33      109.68      7.92 o 
 -10   6  11      410.33      388.90     12.23 o 
  -7   6  11      973.85     1033.53     20.18 o 
  -4   6  11     1163.59     1278.17     26.91 o 
  -1   6  11      594.68      560.70     18.63 o 
   2   6  11      353.19      367.27     17.76 o 
   5   6  11       85.87       76.40     14.58 o 
 -12   7  11      158.62      141.76     17.49 o 
  -9   7  11        7.69       12.89     10.95 o 
  -6   7  11      560.28      473.60     22.87 o 
  -3   7  11      219.45      266.24      9.23 o 
   0   7  11      312.30      352.13      9.92 o 
   3   7  11        0.53        1.79      9.19 o 
   6   7  11      171.30      189.04     17.17 o 
 -14   8  11       44.74       57.59     19.35 o 
 -11   8  11        5.58        1.35     13.89 o 
  -8   8  11      220.11      190.25      9.63 o 
  -5   8  11       48.69       39.02     20.18 o 
   1   8  11        1.01        4.24     10.06 o 
   4   8  11       52.35       51.16     15.87 o 
   7   8  11       14.50       20.61     17.97 o 
 -13   9  11        5.31       11.74     15.50 o 
 -10   9  11       11.67        8.49     11.41 o 
  -7   9  11        7.22        3.29      3.36 o 
  -4   9  11       30.43       28.53      7.61 o 
  -1   9  11      618.29      577.19     13.45 o 
   2   9  11      121.52      117.15     12.80 o 
   5   9  11       74.31       69.25     22.95 o 
 -12  10  11      164.27      167.76     24.89 o 
  -9  10  11       80.48       78.48     20.18 o 
  -6  10  11      182.44      177.60     24.22 o 
  -3  10  11      320.25      274.47      6.73 o 
   0  10  11      129.04      134.54     14.80 o 
   3  10  11      361.42      363.99     30.95 o 
 -14  11  11        4.21       -2.69     28.25 o 
 -11  11  11        3.66       -4.04     12.03 o 
  -8  11  11      123.88      111.73      5.27 o 
  -5  11  11      327.01      352.51     29.60 o 
   1  11  11       57.21       63.24     32.29 o 
 -13  12  11       73.91       45.75     29.60 o 
 -10  12  11      411.34      433.23     32.29 o 
  -7  12  11        3.08       12.11     25.56 o 
  -4  12  11      335.64      333.67     28.25 o 
 -12  13  11        0.07        2.69     28.25 o 
  -9  13  11      148.54      185.67     30.95 o 
  -6  13  11        6.40      -14.80     26.91 o 
  -3  13  11        0.90       12.11     25.56 o 
 -11  14  11       48.66       78.04     28.25 o 
  -8  14  11        0.05        8.07     28.25 o 
  -5  14  11       23.94       41.71     26.91 o 
  -7  15  11        2.16        1.35     26.91 o 
   0   0  12    14824.83    17103.26     71.31 o 
   1   1  12     1146.24     1055.28     25.70 o 
  -1   2  12       58.36        1.08     14.18 o 
   2   2  12      147.30      155.79      6.92 o 
  -3   3  12     3631.99     4116.66    102.93 o 
   0   3  12      520.14      598.68     18.07 o 
   3   3  12      131.55      122.21      8.22 o 
  -5   4  12       19.39       18.44      5.52 o 
  -2   4  12     1467.74     1366.97     30.95 o 
   1   4  12      639.03      676.13      9.43 o 
   4   4  12        0.09        4.92      8.90 o 
  -7   5  12       96.63      106.85     12.11 o 
  -4   5  12      825.08      826.58     25.56 o 
  -1   5  12      926.11      849.53     13.59 o 
   2   5  12     1349.69     1310.25     20.35 o 
   5   5  12      266.46      327.03     16.12 o 
  -9   6  12      297.20      286.48     13.57 o 
  -6   6  12      238.86      231.42     18.84 o 
  -3   6  12      204.38      246.74     14.18 o 
   0   6  12      791.61      751.33     13.98 o 
   3   6  12     1382.02     1546.74     36.14 o 
   6   6  12       93.87       86.58     15.97 o 
 -11   7  12      417.58      425.99     38.35 o 
  -8   7  12      120.62      114.74      9.35 o 
  -5   7  12      951.75      916.25     26.91 o 
  -2   7  12       35.78       44.11     11.30 o 
   1   7  12      181.49      197.00     11.28 o 
   4   7  12      300.94      338.58     12.51 o 
   7   7  12        0.13        2.23     16.81 o 
 -13   8  12       83.63       87.26     17.43 o 
 -10   8  12        9.50        4.97     11.41 o 
  -7   8  12       34.31       30.95     21.53 o 
  -4   8  12      659.22      709.05     26.91 o 
  -1   8  12       94.68       57.85     29.60 o 
   2   8  12      481.71      568.75     27.50 o 
   5   8  12        0.08       10.60     15.68 o 
 -12   9  12      179.93      170.45     16.15 o 
  -9   9  12      337.91      339.48     14.80 o 
  -6   9  12      197.23      166.83     24.22 o 
  -3   9  12      230.24      242.18     16.15 o 
   0   9  12      734.93      805.90     16.05 o 
   3   9  12        0.39       -8.19     20.67 o 
 -14  10  12        5.88       12.11     26.91 o 
 -11  10  12        0.43       -0.76     12.81 o 
  -8  10  12       13.30        9.42     24.22 o 
  -5  10  12      301.07      289.27     26.91 o 
  -2  10  12       44.67       24.22      6.73 o 
   1  10  12      273.65      229.22     21.98 o 
   4  10  12       15.87        0.19     22.60 o 
 -13  11  12       61.09       83.42     29.60 o 
 -10  11  12       10.83       20.18     25.56 o 
  -7  11  12       47.21       32.29     24.22 o 
  -4  11  12      105.87      101.09     11.91 o 
   2  11  12       41.41       24.67     22.60 o 
 -12  12  12      158.90      273.12     33.64 o 
  -9  12  12        1.45       -4.04     29.60 o 
  -6  12  12        4.61        0.00     26.91 o 
  -3  12  12       34.50       39.02     25.56 o 
 -11  13  12      140.17      181.63     30.95 o 
  -8  13  12      478.19      585.27     34.98 o 
  -5  13  12       88.80       69.96     28.25 o 
 -10  14  12        4.24        0.00     26.91 o 
  -7  14  12        2.38      -10.76     28.25 o 
  -4  14  12       38.56       53.82     29.60 o 
  -1   1  13     1746.33     1747.90     39.92 o 
  -3   2  13      971.32     1112.44     23.89 o 
   0   2  13      574.47      601.41     24.22 o 
  -5   3  13      104.67       95.28      7.68 o 
  -2   3  13        5.99        3.93      4.71 o 
   1   3  13     2070.84     2129.15     40.39 o 
  -7   4  13     1513.85     1518.50     77.36 o 
  -4   4  13        6.06       11.74      4.49 o 
  -1   4  13     1761.98     1606.57     87.18 o 
   2   4  13       28.14       18.85      7.70 o 
  -9   5  13       11.69        8.51      9.28 o 
  -6   5  13        0.63       -0.09      6.27 o 
  -3   5  13        7.18      -12.11     17.49 o 
   0   5  13     1435.10     1386.36     16.93 o 
   3   5  13        6.11        3.23      9.87 o 
 -11   6  13      375.44      383.36     20.56 o 
  -8   6  13      666.87      678.10     24.22 o 
  -5   6  13      105.16       96.87     17.49 o 
  -2   6  13      356.08      341.02     41.71 o 
   1   6  13      987.01     1023.80     28.24 o 
   4   6  13      305.92      278.93     15.61 o 
 -13   7  13       89.03       86.17     16.63 o 
 -10   7  13        0.29       -2.50     12.92 o 
  -7   7  13      329.28      286.58     22.87 o 
  -4   7  13      721.69      735.96     25.56 o 
  -1   7  13      216.18      229.66     12.49 o 
   2   7  13      535.77      581.90     18.69 o 
   5   7  13      186.95      249.52     18.57 o 
 -12   8  13       10.13        5.09     15.13 o 
  -9   8  13      254.97      301.45     23.55 o 
  -6   8  13        5.16        2.69     20.18 o 
  -3   8  13      103.98      104.94     13.45 o 
   0   8  13       60.87       36.33     29.60 o 
   3   8  13      151.53      140.63     13.80 o 
   6   8  13       43.41       21.39     17.05 o 
 -14   9  13        0.26       -2.69     26.91 o 
 -11   9  13       41.25       63.72     13.65 o 
  -8   9  13        5.94       -9.42     22.87 o 
  -5   9  13       16.06       52.47     22.87 o 
  -2   9  13       36.69       25.56     16.15 o 
   1   9  13      242.22      255.78     14.13 o 
   4   9  13       44.68       56.12     22.60 o 
 -13  10  13        0.30       -6.73     28.25 o 
 -10  10  13      238.46      230.55     34.98 o 
  -7  10  13      768.33      929.70     33.64 o 
  -4  10  13     1339.70     1325.23     56.51 o 
   2  10  13      106.24      111.67     34.98 o 
 -12  11  13        1.13        5.38     28.25 o 
  -9  11  13       84.05       80.73     28.25 o 
  -6  11  13       10.73      -13.45     25.56 o 
 -11  12  13      123.10      102.25     29.60 o 
  -8  12  13        9.42      -10.76     28.25 o 
  -5  12  13       12.43       16.15     25.56 o 
 -10  13  13      100.19      122.44     29.60 o 
  -7  13  13        5.63       -6.73     28.25 o 
  -4  13  13        1.06       -1.35     26.91 o 
  -9  14  13        5.42       -9.42     28.25 o 
  -6  14  13        0.37      -12.11     26.91 o 
   0   1  14        0.48        3.75     10.04 o 
  -2   2  14      522.21      585.87     37.91 o 
   1   2  14      926.71      993.28     12.53 o 
  -4   3  14      309.49      316.28      7.33 o 
  -1   3  14        8.42       -1.35     21.53 o 
   2   3  14      290.99      326.40      9.15 o 
  -6   4  14       44.19       56.93      8.96 o 
  -3   4  14      259.71      259.57     25.08 o 
   0   4  14        2.87       -2.21      5.62 o 
   3   4  14        7.87        6.57      9.39 o 
  -8   5  14      348.38      447.09     13.89 o 
  -5   5  14     2204.89     2123.45     29.60 o 
  -2   5  14       18.34        7.23     14.44 o 
   1   5  14       93.34       88.89      7.81 o 
   4   5  14      229.71      238.72     12.56 o 
 -10   6  14       14.60        6.77      9.73 o 
  -7   6  14       24.48       30.43      9.17 o 
  -4   6  14       34.62       51.13     17.49 o 
  -1   6  14      463.69      511.97     15.07 o 
   2   6  14       54.60       62.53     10.71 o 
   5   6  14       12.11       11.04     13.49 o 
 -12   7  14       21.61       16.41     14.72 o 
  -9   7  14      110.61       67.38     19.51 o 
  -6   7  14      610.89      635.05     25.56 o 
   0   7  14      662.32      567.16     20.85 o 
   3   7  14     1086.57     1074.01     30.27 o 
   6   7  14        3.68       -2.87     15.59 o 
 -14   8  14       12.18       40.16     24.22 o 
 -11   8  14       58.99       55.12     14.80 o 
  -8   8  14       75.83       30.95     22.87 o 
  -5   8  14      518.97      504.54     26.91 o 
  -2   8  14       53.61       76.69     17.49 o 
   1   8  14      187.81      177.60     34.98 o 
   4   8  14       74.15       75.84     19.55 o 
 -13   9  14       16.38       39.02     25.56 o 
 -10   9  14       57.67       71.31     24.22 o 
  -7   9  14      101.58       78.04     24.22 o 
  -4   9  14        3.18       10.76     22.87 o 
  -1   9  14      158.60      134.54     20.18 o 
   2   9  14        0.86       10.76     32.29 o 
 -12  10  14       26.96       26.91     26.91 o 
  -9  10  14      115.78      138.58     26.91 o 
  -6  10  14        0.04        0.00     24.22 o 
  -3  10  14        3.40       20.18     16.15 o 
   3  10  14       70.89       34.98     36.33 o 
 -11  11  14        0.43       16.15     26.91 o 
  -8  11  14      147.08      156.07     29.60 o 
  -5  11  14      119.82      106.29     26.91 o 
 -10  12  14       88.05       41.71     28.25 o 
  -7  12  14      423.66      433.23     33.64 o 
  -4  12  14       84.42       69.96     26.91 o 
  -9  13  14       55.53       74.00     29.60 o 
  -6  13  14        2.36        1.35     28.25 o 
  -3  13  14       17.53       28.25     28.25 o 
  -8  14  14       13.80       10.76     29.60 o 
   0   0  15       59.27       26.91     18.84 o 
   1   1  15        4.21        3.37     11.26 o 
  -1   2  15      313.46      291.80     28.26 o 
   2   2  15       52.85       41.87      7.14 o 
  -3   3  15       10.36        9.70      8.50 o 
   0   3  15     1110.31     1050.54     38.31 o 
   3   3  15      943.52      896.94     29.06 o 
  -5   4  15       41.37       38.44      6.57 o 
  -2   4  15       69.30       39.87      4.87 o 
   1   4  15      145.16      138.65      8.25 o 
   4   4  15      155.90      132.93     10.89 o 
  -7   5  15        6.18        2.84      7.97 o 
  -4   5  15      362.94      359.23     20.18 o 
  -1   5  15      976.22      936.65     16.01 o 
   2   5  15      647.91      724.33     15.97 o 
   5   5  15      112.96      132.52     12.30 o 
  -9   6  15        5.24       -1.88     11.19 o 
  -6   6  15       54.11       69.96     20.18 o 
   0   6  15      605.17      490.75     15.02 o 
   3   6  15        5.96        7.81     11.24 o 
   6   6  15        0.00        9.17     18.69 o 
 -11   7  15       19.64       -9.42     21.53 o 
  -8   7  15      279.85      305.42     24.22 o 
  -5   7  15       42.34       55.16     21.53 o 
  -2   7  15      119.93      134.54     17.49 o 
   1   7  15      113.01       44.84     79.38 o 
   4   7  15        3.09       13.22     18.13 o 
 -13   8  15        0.61       16.36     31.62 o 
 -10   8  15       63.15       63.24     24.22 o 
  -7   8  15       26.73       -2.69     21.53 o 
  -4   8  15       87.83       80.73     22.87 o 
  -1   8  15        0.00      -11.83     16.90 o 
   2   8  15       52.71       37.67     34.98 o 
   5   8  15       22.88       23.24     20.58 o 
 -12   9  15       57.11       59.20     25.56 o 
  -9   9  15      224.61      258.32     26.91 o 
  -6   9  15      354.87      297.34     26.91 o 
  -3   9  15        0.36       -6.73     14.80 o 
   0   9  15       94.24       84.76     34.98 o 
   3   9  15       36.22        6.73     36.33 o 
 -11  10  15      268.74      283.89     30.95 o 
  -8  10  15      200.44      227.38     28.25 o 
  -5  10  15      199.26      189.71     26.91 o 
   1  10  15       17.09      -24.22     36.33 o 
 -10  11  15       55.36       68.62     26.91 o 
  -7  11  15       51.27       45.75     26.91 o 
  -4  11  15        0.06      -16.15     25.56 o 
  -9  12  15       22.28       10.76     28.25 o 
  -6  12  15       61.31       49.78     28.25 o 
  -3  12  15        9.40       36.33     28.25 o 
  -8  13  15        0.46       -5.38     28.25 o 
  -5  13  15       91.38       95.53     29.60 o 
  -1   1  16      112.60      115.04     12.15 o 
  -3   2  16      573.09      661.10     15.65 o 
   0   2  16        2.36       -5.03     14.18 o 
  -5   3  16      594.02      654.09     24.27 o 
  -2   3  16       29.34       12.89      7.13 o 
   1   3  16       31.10       36.12      8.07 o 
  -7   4  16       28.61       20.05     10.61 o 
  -4   4  16        0.13       -5.86      6.45 o 
  -1   4  16      205.40      188.29     10.48 o 
   2   4  16       33.00       22.87      9.51 o 
  -9   5  16       13.42       -2.95     11.93 o 
  -6   5  16       12.85       16.18      6.83 o 
   0   5  16     2052.61     2327.36     83.46 o 
   3   5  16        0.90        1.80     10.57 o 
 -11   6  16      123.81      104.54     18.91 o 
  -8   6  16     1269.89     1344.56    125.13 o 
  -5   6  16      420.93      464.18     24.22 o 
   1   6  16      439.64      461.94     20.97 o 
   4   6  16        0.79       -5.38     16.43 o 
 -13   7  16       12.99       59.56     21.38 o 
 -10   7  16       49.68       55.16     24.22 o 
  -7   7  16       68.43       39.02     21.53 o 
  -4   7  16      779.82      676.76     26.91 o 
  -1   7  16      218.84      283.25     31.62 o 
   2   7  16       19.95       12.86     13.55 o 
   5   7  16        0.02        2.69     18.69 o 
 -12   8  16      273.06      286.58     29.60 o 
  -9   8  16       66.99       78.04     24.22 o 
  -6   8  16      189.30      208.54     24.22 o 
   0   8  16       85.06       75.94     18.66 o 
   3   8  16       12.33      -10.76     36.33 o 
 -11   9  16        4.16       -1.35     24.22 o 
  -8   9  16       69.69       63.24     24.22 o 
  -5   9  16       30.04       43.05     24.22 o 
  -2   9  16       15.36       13.45     18.84 o 
   1   9  16       77.00       79.38     33.64 o 
 -10  10  16       55.78       61.89     26.91 o 
  -7  10  16        0.99        9.42     25.56 o 
  -4  10  16      273.32      282.54     28.25 o 
   2  10  16       14.21      -24.22     37.67 o 
  -9  11  16        0.32        0.00     25.56 o 
  -6  11  16        9.57       -1.35     26.91 o 
  -8  12  16       48.44       52.47     28.25 o 
  -5  12  16        4.09        4.04     28.25 o 
  -7  13  16       24.04       25.56     29.60 o 
   0   1  17       13.99       16.22     13.08 o 
  -2   2  17        2.75      -14.07     14.07 o 
   1   2  17     2424.20     2524.12     38.67 o 
  -4   3  17        2.94       -4.22      7.13 o 
  -1   3  17       55.19        2.69     29.60 o 
   2   3  17      571.54      538.76     29.99 o 
  -6   4  17      143.07      141.57     10.38 o 
  -3   4  17      628.64      561.05      8.07 o 
   0   4  17        0.74       -8.13      8.13 o 
   3   4  17      103.41      118.85     10.91 o 
  -8   5  17      951.72     1097.52     37.19 o 
  -5   5  17      341.50      354.21     15.68 o 
  -2   5  17      182.80      185.67     22.87 o 
   1   5  17      265.12      283.51      9.67 o 
   4   5  17      115.73      103.62     11.52 o 
 -10   6  17       21.01       39.29     17.91 o 
  -7   6  17      352.44      341.99     16.82 o 
  -4   6  17        3.81       24.22     20.18 o 
  -1   6  17       36.57       10.76     32.29 o 
   2   6  17       66.67       82.46     10.75 o 
   5   6  17        1.58       13.96     17.79 o 
 -12   7  17       22.95       46.39     35.65 o 
  -9   7  17      121.78      164.14     24.22 o 
  -6   7  17       96.09       78.04     22.87 o 
   0   7  17       66.07       85.74     18.66 o 
   3   7  17       15.95       26.63     14.66 o 
 -11   8  17      187.19      184.33     26.91 o 
  -8   8  17       40.54       36.33     21.53 o 
  -5   8  17        4.02       18.84     22.87 o 
   1   8  17       38.33       48.44     32.29 o 
   4   8  17       11.25        6.73     39.02 o 
 -10   9  17      118.68      126.47     26.91 o 
  -7   9  17      199.10      239.49     28.25 o 
  -4   9  17      182.90      192.40     26.91 o 
   2   9  17        8.92      -33.64     34.98 o 
  -9  10  17       19.80       22.87     26.91 o 
  -6  10  17        9.08        4.04     26.91 o 
 -11  11  17       16.91       18.84     26.91 o 
  -8  11  17        2.20        0.00     25.56 o 
  -5  11  17       35.25       37.67     28.25 o 
  -7  12  17       29.97       30.95     28.25 o 
  -4  12  17        0.02       13.45     28.25 o 
   0   0  18       38.41       -5.38     24.22 o 
   1   1  18       18.35       17.13     17.43 o 
  -1   2  18       16.16      -11.21     13.86 o 
   2   2  18       14.25        9.81      9.13 o 
  -3   3  18       22.21       -2.29     15.63 o 
   0   3  18        2.01       -0.53      9.51 o 
   3   3  18      282.28      331.11     36.33 o 
  -5   4  18      237.98      256.03      9.08 o 
  -2   4  18     2050.40     1900.18     67.94 o 
   1   4  18      716.49      687.41     31.42 o 
   4   4  18       26.69       28.04     15.52 o 
  -7   5  18      123.92      166.88     29.60 o 
  -4   5  18       62.76       47.09     18.84 o 
  -1   5  18       55.83       36.55     17.49 o 
   2   5  18      140.80      126.77     10.45 o 
   5   5  18      111.75      112.86     17.79 o 
  -9   6  18       99.87      142.98     35.65 o 
  -6   6  18     1308.44     1257.99     33.64 o 
   0   6  18      175.99      171.45     29.60 o 
   3   6  18        0.00        3.18     13.55 o 
   6   6  18       34.55       87.45     41.71 o 
 -11   7  18       85.60      131.44     49.78 o 
  -8   7  18       12.76       43.05     22.87 o 
  -5   7  18      481.28      503.20     28.25 o 
   1   7  18       39.41       34.98     33.64 o 
   4   7  18        0.92       10.76     39.02 o 
 -10   8  18      238.39      255.63     29.60 o 
  -7   8  18      149.34      158.76     25.56 o 
  -4   8  18        0.04        2.69     22.87 o 
   2   8  18        0.26      -39.02     39.02 o 
  -9   9  18        2.25       -8.07     25.56 o 
  -6   9  18       78.66       83.42     25.56 o 
   0   9  18       57.90       56.51     37.67 o 
 -11  10  18       29.83       29.60     26.91 o 
  -8  10  18       30.59       52.47     26.91 o 
  -5  10  18      146.79      187.02     29.60 o 
   1  10  18        0.86      -20.18     40.36 o 
 -10  11  18       16.12       25.56     28.25 o 
  -7  11  18       16.89       -5.38     26.91 o 
  -4  11  18       61.10       74.00     28.25 o 
  -6  12  18        3.68       20.18     28.25 o 
  -1   1  19      602.22      616.16     28.85 o 
  -3   2  19      308.22      262.56     12.64 o 
   0   2  19      199.54      212.56     19.71 o 
  -5   3  19      663.14      604.35     20.85 o 
  -2   3  19      164.04      147.47     13.83 o 
   1   3  19      551.93      537.94     11.39 o 
  -7   4  19        1.98       11.05     14.97 o 
  -4   4  19      189.24      153.21      8.10 o 
  -1   4  19        7.83       -3.36      7.28 o 
   2   4  19        4.80        4.56      9.55 o 
  -9   5  19       13.40       19.83     16.27 o 
  -6   5  19      164.97      126.28     16.09 o 
   0   5  19       46.40       30.03      6.76 o 
   3   5  19        3.08       -2.27     13.45 o 
 -11   6  19       16.23       26.17     18.69 o 
  -8   6  19       22.10       20.18     21.53 o 
  -5   6  19      153.70      161.45     22.87 o 
   1   6  19       32.97       30.95     32.29 o 
   4   6  19        0.07       -8.07     37.67 o 
 -10   7  19      207.45      313.86     51.80 o 
  -7   7  19       22.59       40.36     21.53 o 
  -4   7  19       51.64       39.02     21.53 o 
  -1   7  19      109.28      146.65     33.64 o 
   2   7  19       52.92      -17.49     37.67 o 
  -9   8  19      340.92      325.60     28.25 o 
  -6   8  19        0.06        1.35     21.53 o 
   0   8  19        8.31      -18.84     36.33 o 
   3   8  19        2.21      -40.36     40.36 o 
  -8   9  19       14.40       14.80     22.87 o 
  -5   9  19       87.71      103.60     25.56 o 
   1   9  19       18.00       16.15     37.67 o 
 -10  10  19        1.73      -12.11     24.22 o 
  -7  10  19        0.29       -4.04     25.56 o 
  -4  10  19       32.84       45.75     26.91 o 
  -6  11  19       48.86       53.82     29.60 o 
   0   1  20       11.69      -17.90     17.90 o 
  -2   2  20       42.23        4.54     67.94 o 
   1   2  20       37.13       31.71      9.96 o 
  -4   3  20        7.67       16.93     12.23 o 
  -1   3  20      642.51      849.32    133.20 o 
   2   3  20        2.32       10.86      8.70 o 
  -6   4  20       14.49       33.47     12.47 o 
  -3   4  20       88.60       91.63     71.31 o 
   0   4  20      131.10      116.95     16.47 o 
   3   4  20        2.09        6.77     13.35 o 
  -8   5  20      117.87      124.15     17.53 o 
  -5   5  20      309.11      283.89     22.87 o 
   1   5  20        3.29      -16.15     30.95 o 
   4   5  20       31.09       60.54     37.67 o 
 -10   6  20        0.78       16.98     18.33 o 
  -7   6  20       20.81       55.16     18.84 o 
  -4   6  20        0.01      -14.80     20.18 o 
  -1   6  20       47.24       49.78     33.64 o 
   2   6  20       62.29       48.44     34.98 o 
  -9   7  20       20.97        6.73     21.53 o 
  -6   7  20       16.94        4.04     20.18 o 
   0   7  20       60.40       94.18     34.98 o 
   3   7  20       32.77       36.33     39.02 o 
  -8   8  20        0.20       14.80     22.87 o 
  -5   8  20        8.47        2.69     24.22 o 
   1   8  20       82.04       98.22     37.67 o 
  -7   9  20        9.50        5.38     24.22 o 
  -4   9  20       12.86       20.18     24.22 o 
  -6  10  20       68.63       45.75     26.91 o 
   0   0  21      334.41      275.82     30.95 o 
   1   1  21        2.11      -18.96     18.96 o 
  -1   2  21      100.65      104.23     16.56 o 
   2   2  21      151.43      136.61     10.88 o 
  -3   3  21        0.74       14.37     51.80 o 
   0   3  21      154.06      157.87     14.06 o 
   3   3  21        0.52        0.41     11.92 o 
  -5   4  21       63.49       66.26     12.67 o 
  -2   4  21       28.81       38.63     29.60 o 
   1   4  21       88.11       96.70      9.88 o 
   4   4  21        0.00       17.68     22.87 o 
  -7   5  21        2.49       -7.19     12.67 o 
  -4   5  21        0.03       -6.73     17.49 o 
  -1   5  21        1.60      -22.87     32.29 o 
   2   5  21        0.60      -18.84     33.64 o 
   5   5  21       16.18       41.71     39.02 o 
  -9   6  21       64.70       94.99     30.27 o 
  -6   6  21       18.11       12.11     17.49 o 
   0   6  21       96.19      133.20     33.64 o 
   3   6  21       11.36      -13.45     36.33 o 
  -8   7  21       32.66        9.42     22.87 o 
  -5   7  21        2.69       -9.42     22.87 o 
   1   7  21        1.56       49.78     36.33 o 
  -7   8  21        3.82       -6.73     21.53 o 
  -4   8  21       10.20       -1.35     22.87 o 
  -6   9  21        3.22       12.11     24.22 o 
  -5  10  21        2.40       -2.69     25.56 o 
  -1   1  22        0.54      -15.78     15.78 o 
  -3   2  22       15.51        9.41     11.67 o 
   0   2  22       34.73       12.78     18.96 o 
  -5   3  22       43.18       66.91     12.32 o 
  -2   3  22       13.33       20.18     25.56 o 
   1   3  22       15.19       20.94     10.80 o 
  -7   4  22       37.61       53.28     13.14 o 
  -4   4  22        1.05        3.69     12.04 o 
  -1   4  22       36.72       47.90     17.91 o 
   2   4  22       54.56       58.64     18.84 o 
  -9   5  22        1.89        2.69     34.98 o 
  -6   5  22       45.10       49.78     13.16 o 
  -3   5  22      129.78      161.45     25.56 o 
   0   5  22        0.72       -6.73     32.29 o 
   3   5  22        1.80      -29.60     34.98 o 
  -8   6  22       11.83       25.00     16.42 o 
  -5   6  22       17.55       12.11     18.84 o 
   1   6  22       15.69       -8.07     34.98 o 
  -7   7  22        5.14        0.00     20.18 o 
  -4   7  22       24.60       26.91     21.53 o 
  -6   8  22        0.04       -6.73     22.87 o 
   0   8  22      105.36      154.73     41.71 o 
  -5   9  22        3.67        2.69     24.22 o 
   0   1  23        8.96      -16.28     16.28 o 
  -2   2  23       12.14        6.69     18.53 o 
   1   2  23        1.20      -10.13     11.05 o 
  -4   3  23        0.56        4.32     11.62 o 
  -1   3  23        0.60       10.54     20.04 o 
   2   3  23        0.05        6.10     23.55 o 
  -6   4  23        0.01       -4.56     12.49 o 
  -3   4  23       20.79       45.75     25.56 o 
   0   4  23       42.37       33.28     21.53 o 
   3   4  23        0.18       -8.83     18.13 o 
  -8   5  23       11.80       32.29     33.64 o 
  -5   5  23        0.14        9.42     16.82 o 
  -2   5  23        5.22       13.45     24.22 o 
   1   5  23       56.10       70.62     42.38 o 
  -7   6  23        1.62        8.84     16.15 o 
  -4   6  23        7.12       10.76     20.18 o 
   2   6  23        2.33      -39.02     39.02 o 
  -6   7  23        9.19       14.80     20.18 o 
   0   7  23       10.28       20.18     39.02 o 
  -5   8  23       40.50       33.64     24.22 o 
   0   0  24        3.38      -20.18     28.25 o 
   1   1  24        0.80      -20.44     20.44 o 
  -1   2  24        0.44      -22.87     22.87 o 
   2   2  24        0.17      -20.31     20.31 o 
  -3   3  24       17.52        2.02     31.62 o 
   0   3  24       12.66       -9.15     44.40 o 
   3   3  24        0.04       19.06     20.04 o 
  -5   4  24       13.60       14.52     12.97 o 
  -2   4  24        2.62       24.22     26.91 o 
   1   4  24        3.69       -9.11     34.98 o 
  -7   5  24       25.08       44.40     33.64 o 
  -4   5  24        4.03        8.49     14.44 o 
  -1   5  24        1.45       28.25     22.87 o 
   2   5  24       13.63      -11.66     80.73 o 
  -6   6  24        1.52        7.69     16.15 o 
  -3   6  24        5.94        8.07     22.87 o 
   0   6  24        2.85      -17.49     36.33 o 
  -5   7  24        2.61        6.73     21.53 o 
  -1   1  25        2.79      -24.89     24.89 o 
  -3   2  25        1.19      -14.10     20.87 o 
   0   2  25        3.71       -9.23     20.31 o 
  -5   3  25        9.79        9.78     21.26 o 
  -2   3  25        9.23       21.53     28.25 o 
   1   3  25        9.52      -10.76     20.67 o 
  -4   4  25        1.38        5.87     15.23 o 
  -1   4  25        0.88       24.22     25.56 o 
  -3   5  25        0.69       -1.35     25.56 o 
   0   5  25        2.62       -4.30     71.98 o 
   0   1  26       12.15       27.19     22.77 o 
  -2   2  26        0.89       13.45     32.29 o 
   1   2  26        4.75      -13.03     22.22 o 
  -1   3  26        4.37        6.73     28.25 o 
                                                 
